# Supplementary material for: Functional genomics of corrinoid starvation in the organohalide-respiring bacterium Dehalobacter restrictus strain PER-K23
Source: Front Microbiol. 2015 Jan 6;5:751. doi: 10.3389/fmicb.2014.00751 (PMC4285132; doi:10.3389/fmicb.2014.00751)
Supplement: Supplementary file 1 [file Table1.XLSX]

## Sheet: Table S1
Supplementary material to the paper entitled
Functional genomics of corrinoid starvation in the organohalide-respiring bacterium Dehalobacter restrictus strain PER-K23
by A. Rupakula, Y. Lue, T. Kruse, S. Boeren, C. Holliger, H. Smidt & J. Maillard
Table S1. Overview of corrinoid-related operons in the genomes of Dehalobacter spp.
Dehalobacter restrictus									Dehalobacter sp. CF			Dehalobacter sp. DCA			Dehalobacter sp. E1					Dehalobacter sp. FTH1							Dehalobacter sp. UNWSDHB
Operon	Original locus	NCBI locus tag	orientation	gene name	GI tag	Other tag	Protein length (aa)	Protein description	Locus	Max ID (%)	coverage (%)	Locus	Max ID (%)	coverage (%)	Contig	start	end	Max ID (%)	coverage (%)	Contig	start	end	Max ID (%)	coverage (%)	GI tag	NCBI ref.seq	GI tag	NCBI ref.seq	Max ID (%)	coverage (%)
1	Dehre_0277	DEHRE_01400	+	cbiJ	570738077	AHF08944.1	240	precorrin-6x reductase	-	-	-	-	-	-	CANE01000026.1	39588	38869	100	100	-	-	-	-	-	-	-	-	-	-	-
	Dehre_0278	DEHRE_01405	+	cbiM	570738078	AHF08945.1	250	ECF-type cobalt transport system, bipartite component	-	-	-	-	-	-	CANE01000026.1	38827	38078	100	100	-	-	-	-	-	-	-	-	-	-	-
	Dehre_0279	DEHRE_01410	+	cbiN	570738079	AHF08946.1	109	ECF-type cobalt transport system, bipartite component	-	-	-	-	-	-	CANE01000026.1	38078	37752	100	100	-	-	-	-	-	-	-	-	-	-	-
	Dehre_0280	DEHRE_01415	+	cbiQ	570738080	AHF08947.1	263	ECF-type cobalt transport system, permease component	-	-	-	-	-	-	CANE01000026.1	37676	36888	100	100	-	-	-	-	-	-	-	-	-	-	-
2	Dehre_0281	DEHRE_01425	+	fepB	570738081	AHF08948.1	385	putative iron ABC-transporter, substrate-binding protein	-	-	-	-	-	-	CANE01000026.1	36484	36182	98	26.2338	-	-	-	-	-	-	-	-	-	-	-
	Dehre_0282	DEHRE_01430	+	cbiZ	570738082	AHF08949.1	367	adenosylcobinamide amidohydrolase	-	-	-	-	-	-	-	-	-	-	-	-	-	-	-	-	-	-	-	-	-	-
	Dehre_0283	DEHRE_01435	+	fepD	570738083	AHF08950.1	342	putative iron ABC transporter, permease component	-	-	-	-	-	-	-	-	-	-	-	-	-	-	-	-	-	-	-	-	-	-
	Dehre_0284	DEHRE_01440	+	fepC	570738084	AHF08951.1	404	putative iron ABC transporter, ATP-binding protein	-	-	-	-	-	-	-	-	-	-	-	-	-	-	-	-	-	-	-	-	-	-
	Dehre_0285	DEHRE_01445	+	cbiZ	570738085	AHF08952.1	373	adenosylcobinamide amidohydrolase	-	-	-	-	-	-	-	-	-	-	-	-	-	-	-	-	-	-	-	-	-	-
	Dehre_0286	DEHRE_01450	+	fepB	570740339	AHF11206.1	404	putative iron ABC transporter, substrate-binding protein	-	-	-	-	-	-	-	-	-	-	-	-	-	-	-	-	-	-	-	-	-	-
	Dehre_0287	DEHRE_01455	+	cobN	570738086	AHF08953.1	1262	cobaltochelatase	-	-	-	-	-	-	-	-	-	-	-	-	-	-	-	-	-	-	-	-	-	-
	Dehre_0288	DEHRE_01460	+	ND	643376646	WP_025205042.1	657	magnesium/cobalt protoporphyrin IX chelatase	-	-	-	-	-	-	-	-	-	-	-	-	-	-	-	-	-	-	-	-	-	-
	Dehre_0289	DEHRE_01465	+	ND	570738087	AHF08954.1	348	magnesium/cobalt protoporphyrin IX chelatase	-	-	-	-	-	-	-	-	-	-	-	-	-	-	-	-	-	-	-	-	-	-
	Dehre_0290	DEHRE_01470	+	ND	570738088	AHF08955.1	347	radical SAM domain-containing protein	-	-	-	-	-	-	-	-	-	-	-	-	-	-	-	-	-	-	-	-	-	-
	Dehre_0291	DEHRE_01480	+	ND	570738089	AHF08956.1	279	ABC-type Nod factor export system, ATPase component	-	-	-	-	-	-	-	-	-	-	-	-	-	-	-	-	-	-	-	-	-	-
	Dehre_0292	DEHRE_01485	+	ND	570738090	AHF08957.1	244	ABC-type Nod factor export system, permease component	-	-	-	-	-	-	-	-	-	-	-	-	-	-	-	-	-	-	-	-	-	-
3	Dehre_1606	DEHRE_08130	-	cobA	570739181	AHF10048.1	176	cob(I)yrinic acid a,c-diamide adenosyltransferase	DCF50_p799	99	100	DHBDCA_p741	99	100	CANE01000016.1	9592	10119	98.3	100	AQYY01000014.1	60102	59578	93.14	99.4318	521981467	WP_020492738.1	530291266	EQB19828.1	98.3	100
	Dehre_1607	DEHRE_08135	-	cbiP	570739182	AHF10049.1	503	cobyric acid synthase	DCF50_p800	99	100	DHBDCA_p742	99	100	CANE01000016.1	8080	9588	99.2	100	AQYY01000014.1	61617	60109	96.42	100	521981468	WP_020492739.1	530291263	EQB19825.1	98.61	100
	Dehre_1608	DEHRE_08140	-	cbiU	570739183	AHF10050.1	373	L-threonine kinase	DCF50_p801	91	100	DHBDCA_p743	91	100	CANE01000016.1	6921	8039	100	100	AQYY01000014.1	62776	61658	90.88	100	521981469	WP_020492740.1	530291264	EQB19826.1	90.62	100
	Dehre_1609	DEHRE_08145	-	cobD	570739184	AHF10051.1	361	L-threonine-O-3-phosphate decarboxylase (product of which is the substrate of CbiB)	DCF50_p802	98	100	DHBDCA_p744	98	100	CANE01000016.1	5861	6943	100	100	AQYY01000014.1	63836	62754	91.97	100	521981470	WP_020492741.1	530291298	EQB19860.1	97.78	100
	Dehre_1610	DEHRE_08150	-	cbiB	570739185	AHF10052.1	321	adenosylcobinamide-phosphate synthase	DCF50_p803	97	100	DHBDCA_p745	97	100	CANE01000016.1	4244	5206	97.51	100	AQYY01000014.1	65561	64605	94.36	100	521981471	WP_020492742.1	530291288	EQB19850.1	97.2	100
	Dehre_1611	DEHRE_08155	-	cobC	570739186	AHF10053.1	200	alpha-ribazole-5'-phosphate phosphatase	DCF50_p804	94	100	DHBDCA_p746	94	100	CANE01000016.1	3560	4156	93.47	99.5	AQYY01000014.1	66251	65670	86.6	100	521981472	WP_020492743.1	530291269	EQB19831.1	94	100
	Dehre_1612	DEHRE_08160	-	cobU/cobP	570739187	AHF10054.1	131	cobinamide kinase/cobinamide phosphate guanylyltransferase	DCF50_p805	97	100	DHBDCA_p747	97	100	CANE01000016.1	3172	3564	96.95	100	AQYY01000014.1	66639	66247	88.55	100	521981473	WP_020492744.1	530291283	EQB19845.1	96.95	100
	Dehre_1613	DEHRE_08165	-	cobS	570739188	AHF10055.1	257	cobalamin 5'-phosphate synthase	DCF50_p806	91	100	DHBDCA_p748	91	100	CANE01000016.1	2402	3172	93.39	100	AQYY01000014.1	67409	66639	85.99	100	521981474	WP_020492745.1	530291277	EQB19839.1	91.44	100
	Dehre_1614	DEHRE_08170	-	cobU/cobP	570739189	AHF10056.1	184	cobinamide kinase/cobinamide phosphate guanylyltransferase	DCF50_p807	98	100	DHBDCA_p749	98	100	CANE01000016.1	1864	2415	97.28	100	AQYY01000014.1	67947	67396	91.85	100	521981475	WP_020492746.1	530291295	EQB19857.1	98.37	100
	Dehre_1615	DEHRE_08175	-	cbiA	570739190	AHF10057.1	474	cobyrinic acid a,c-diamide synthase	DCF50_p808	98	100	DHBDCA_p750	98	100	CANE01000016.1	387	1754	97.59	96.2025	AQYY01000014.1	69460	68066	92.9	98.1013	521981476	WP_020492747.1	530291294	EQB19856.1	98.1	100
4	Dehre_2535	DEHRE_12840	+	btuF	570739982	AHF10849.1	305	ABC-type cobalamin/Fe3+ transport system, substrate-binding component	DCF50_p2637	99	100	DHBDCA_p2626	99	100	CANE01000001.1	194143	193304	99.64	91.8033	AQYY01000005.1	71244	70405	97.14	91.8033	521980149	WP_020491420.1	530291782	EQB20322.1	99.02	100
	Dehre_2536	DEHRE_12845	+	btuC	570739983	AHF10850.1	354	ABC-type cobalamin/Fe3+ transport system, permease component	DCF50_p2638	99	98	DHBDCA_p2627	99	98	CANE01000001.1	193298	192240	100	99.7175	AQYY01000005.1	70399	69341	97.45	99.7175	521980148	WP_020491419.1	530291752	EQB20292.1	98.85	98.5876
	Dehre_2537	DEHRE_12850	+	btuD	570739984	AHF10851.1	423	ABC-type cobalamin/Fe3+ transport system, ATPase component	DCF50_p2639	96	100	DHBDCA_p2628	96	100	CANE01000001.1	192236	190968	97.64	100	AQYY01000005.1	69337	68069	96.93	100	521980147	WP_020491418.1	530291720	EQB20260.1	95.74	100
	Dehre_2538	DEHRE_12855	+	cbiZ	570739985	AHF10852.1	397	adenosylcobinamide amidohydrolase	DCF50_p2640	93	99	DHBDCA_p2629	93	99	CANE01000001.1	190963	189776	100	99.7481	AQYY01000005.1	68064	66874	95.72	100	521980146	WP_020491417.1	530291839	EQB20379.1	92.95	100.253
5	Dehre_2848	DEHRE_14465	-	cbiC	570740257	AHF11124.1	208	precorrin-8x methylmutase	DCF50_p2930	100	100	DHBDCA_p2926	100	100	CANE01000003.1	115747	115124	100	100	AQYY01000008.1	30567	31190	99.52	100	521980683	WP_020491954.1	570740257	AHF11124.1	100	100
	Dehre_2849	DEHRE_14470	-	cbi[ET]	570740258	AHF11125.1	422	precorrin-6y C5,15-methyltransferase / precorrin-8w decarboxylase	DCF50_p2931	95	100	DHBDCA_p2927	95	100	CANE01000003.1	117081	115816	100	100	AQYY01000008.1	29234	30499	98.58	100	521980682	WP_020491953.1	530291351	EQB19909.1	95.5	100
	Dehre_2850	DEHRE_14475	-	cbiX	570740259	AHF11126.1	131	sirohydrochlorin cobalt chelatase	DCF50_p2932	97	100	DHBDCA_p2928	97	100	CANE01000003.1	117464	117072	100	100	AQYY01000008.1	28851	29243	99.24	100	521980681	WP_020491952.1	530291403	EQB19961.1	96.95	100
	Dehre_2851	DEHRE_14480	-	hemL	570740260	AHF11127.1	425	glutamate-1-semialdehyde 2,1-aminomutase (biosynthesis of d-aminolevulinic acid)	DCF50_p2933	97	100	DHBDCA_p2929	97	100	CANE01000003.1	118827	117553	100	100	AQYY01000008.1	27487	28761	96.94	100	521980680	WP_020491951.1	530291394	EQB19952.1	96.94	100
	Dehre_2852	DEHRE_14485	-	hemB	570740261	AHF11128.1	326	d-aminolevulinic acid dehydratase	DCF50_p2934	98	100	DHBDCA_p2930	98	100	CANE01000003.1	119838	118861	100	100	AQYY01000008.1	26479	27453	98.15	99.6933	521980679	WP_020491950.1	530291387	EQB19945.1	98.16	100
	Dehre_2853	DEHRE_14490	-	cysG/hemD	570740262	AHF11129.1	500	uroporphyrinogen-III synthase / uroporphyrinogen-III C-methyltransferase	DCF50_p2935	96	99	DHBDCA_p2931	96	99	CANE01000003.1	121357	119858	100	100	AQYY01000008.1	24942	26438	95.99	99.8	521980678	WP_020491949.1	530291391	EQB19949.1	95.99	100
	Dehre_2854	DEHRE_14495	-	hemC	570740263	AHF11130.1	298	porphobilinogen deaminase	DCF50_p2936	97	100	DHBDCA_p2932	97	100	CANE01000003.1	122254	121361	100	100	AQYY01000008.1	24045	24938	97.99	100	521980677	WP_020491948.1	530291352	EQB19910.1	96.64	100
	Dehre_2855	DEHRE_14500	-	cbiJ/sirA	570740264	AHF11131.1	443	precorrin-6x reductase / sirohaem synthase	DCF50_p2937	90	99	DHBDCA_p2933	90	99	CANE01000003.1	123648	122320	100	100	AQYY01000008.1	22636	23961	96.83	99.7743	521980676	WP_020491947.1	530291404	EQB19962.1	89.82	100
	Dehre_2856	DEHRE_14505	-	cbiH	-	-	227	precorrin-3B c17-methyltransferase	DCF50_p2938	100	100	DHBDCA_p2934	100	100	CANE01000003.1	124328	123648	96.92	100	AQYY01000008.1	21956	22636	96	100	521980675	WP_020491946	530291343	EQB19901.1	100	100
	Dehre_2857	DEHRE_14510	-	hemA	570740265	AHF11132.1	413	glutamyl-tRNA reductase	DCF50_p2939	99	100	DHBDCA_p2935	99	100	CANE01000003.1	125623	124385	100	100	AQYY01000008.1	20661	21899	99.27	100	521980674	WP_020491945.1	530291348	EQB19906.1	99.52	100
	Dehre_2858	DEHRE_14515	-	cbiG	570740266	AHF11133.1	352	opening of the ring A d-lactone and extrusion of the "C(2)" unit	DCF50_p2940	97	100	DHBDCA_p2936	97	100	CANE01000003.1	126671	125616	100	100	AQYY01000008.1	19613	20668	99.72	100	521980673	WP_020491944.1	530291383	EQB19941.1	97.16	100
	Dehre_2859	DEHRE_14520	-	cbiF	570740267	AHF11134.1	261	precorrin-4 c11-methyltransferase	DCF50_p2941	97	100	DHBDCA_p2937	97	100	CANE01000003.1	126928	126671	100	32.9502	AQYY01000008.1	18831	19613	100	100	521980672	WP_020491943.1	530291363	EQB19921.1	96.93	100
	Dehre_2860	DEHRE_14525	-	cbiL	570740268	AHF11135.1	233	precorrin-2 c20-methyltransferase	DCF50_p2942	97	100	DHBDCA_p2938	97	100	-	-	-	-	-	AQYY01000008.1	18133	18831	99.14	100	521980671	WP_020491942.1	530291398	EQB19956.1	97	100
	Dehre_2861	DEHRE_14530	-	cbiD	570740269	AHF11136.1	402	cobalt-precorrin-6a synthase	DCF50_p2943	96	100	DHBDCA_p2939	96	100	-	-	-	-	-	AQYY01000008.1	16940	18133	96.27	100	521980670	WP_020491941.1	530291349	EQB19907.1	96.52	100
	Dehre_2862	DEHRE_14535	-	cbiO	570740270	AHF11137.1	292	ECF-type cobalt transport system, ATPase component	DCF50_p2944	99	100	DHBDCA_p2940	99	100	-	-	-	-	-	AQYY01000008.1	16042	16917	99.32	100	521980669	WP_020491940.1	530291369	EQB19927.1	98.63	100
	Dehre_2863	DEHRE_14540	-	cbiQ	570740271	AHF11138.1	263	ECF-type cobalt transport system, permease component	DCF50_p2945	98	100	DHBDCA_p2941	98	100	-	-	-	-	-	AQYY01000008.1	15251	16039	97.34	100	521980668	WP_020491939.1	530291370	EQB19928.1	96.58	100
	Dehre_2864	DEHRE_14545	-	cbiN	570740272	AHF11139.1	113	ECF-type cobalt transport system, bipartite component	DCF50_p2946	98	100	DHBDCA_p2942	98	100	-	-	-	-	-	AQYY01000008.1	14926	15264	98.23	100	521980667	WP_020491938.1	530291371	EQB19929.1	98.23	100
	Dehre_2865	DEHRE_14550	-	cbiM	570740273	AHF11140.1	246	ECF-type cobalt transport system, bipartite component	DCF50_p2947	97	100	DHBDCA_p2943	97	100	-	-	-	-	-	AQYY01000008.1	14183	14920	97.97	100	521980666	WP_020491937.1	530291362	EQB19920.1	98.78	100
	Dehre_1488	DEHRE_07530	+	cobT	570739088	AHF09955.1	372	nicotinate-nucleotide--dimethylbenzimidazole phosphoribosyltransferase	DCF50_p694	97	100	DHBDCA_p636	97	100	CANE01000007.1	70302	71417	100	100	AQYY01000012.1	58638	57523	97.31	100	521981239	WP_020492510.1	530293139	EQB21620.1	97.04	100
	Dehre_2360	DEHRE_11955	-	cobB/cobQ	570739824	AHF10691.1	266	glutamine amidotransferase similar to cbiP/cobQ C-domain	DCF50_p1636	99	100	DHBDCA_p1627	99	100	CANE01000006.1	47756	48553	100	100	AQYY01000007.1	62219	63016	90.23	100	521980531	WP_020491802.1	530293473	EQB21936.1	98.87	100
