# Supplementary material for: Functional genomics of corrinoid starvation in the organohalide-respiring bacterium Dehalobacter restrictus strain PER-K23
Source: Front Microbiol. 2015 Jan 6;5:751. doi: 10.3389/fmicb.2014.00751 (PMC4285132; doi:10.3389/fmicb.2014.00751)
Supplement: Supplementary file 4 [file Table4.XLSX]

## Sheet: table s1
					Locus tag	Annotated function	S/E	S/LE	LE/E
					0001	chromosomal replication initiator protein DnaA	0.371646	0.553615	0.671307
					0002	DNA polymerase III, beta subunit	0.989952	0.850871	1.16346
					0004	hypothetical protein	0.0645339	0.0849359	0.759796
					0005	DNA gyrase, B subunit	0.559975	0.786413	0.712062
					0006	DNA gyrase, A subunit	0.888899	0.829065	1.07217
					0007	pyridoxal 5-phosphate synthase, synthase subunit Pdx1	1.07897	1.15614	0.933254
					0008	pyridoxal 5-phosphate synthase, glutaminase subunit Pdx2	0.535816	0.410569	1.30506
					0009	seryl-tRNA synthetase	0.859526	0.90515	0.949595
					0018	Predicted DNA-binding proteins	1.37923	2.35014	0.586873
					0019	Uncharacterized conserved protein	29.2194	5.82258	5.01829
					0021	MinD superfamily P-loop ATPase containing an inserted ferredoxin domain	5.46896	2.11687	2.58351
					0022	ATPases involved in chromosome partitioning	1.32632	1.08862	1.21835
					0026	Signal transduction histidine kinase	10.7756	0.188766	57.0846
					0028	Protein of unknown function (DUF2680).	0.292854	0.547818	0.534582
					0036	small redox-active disulfide protein 2	7.46052	3.7122	2.00973
					0040	K+ transport systems, NAD-binding component	0.0279412	0.135574	0.206095
					0046	hypothetical protein	2.47016	1.2562	1.96637
					0048	hypothetical protein	0.798347	0.907703	0.879525
					0053	putative beta-lysine N-acetyltransferase	11.3168	16.5672	0.683083
					0054	lysine-2,3-aminomutase	0.0684156	0.163492	0.418463
					0061	Predicted transcriptional regulator	1.71185	1.15776	1.47858
					0081	hypothetical protein	81.4236	0.788018	103.327
					0093	Predicted ATPase (AAA+ superfamily)	0.728282	0.731666	0.995375
					0109	Predicted transcriptional regulators	388.111	13.908	27.9056
					0117	RND family efflux transporter, MFP subunit	0.871438	0.451044	1.93205
					0124	DNA polymerase III, subunit gamma and tau	0.828382	0.547058	1.51425
					0125	DNA-binding protein, YbaB/EbfC family	0.253662	0.220105	1.15246
					0126	recombination protein RecR	0.520704	0.981048	0.530763
					0128	pyruvate:ferredoxin (flavodoxin) oxidoreductase, homodimeric	1.49968	0.99697	1.50424
					0131	hypothetical protein	0.0751493	0.340764	0.220532
					0132	Uncharacterized homolog of PSP1	1.1137	0.801327	1.38982
					0133	Uncharacterized protein conserved in bacteria	0.454584	0.792822	0.573375
					0135	looped-hinge helix DNA binding domain, AbrB family	1.56083	1.97359	0.790859
					0136	methionyl-tRNA synthetase/methionyl-tRNA synthetase C-terminal region/beta chain	0.936685	0.952931	0.982952
					0140	Predicted RNA-binding protein	38.3717	1.10804	34.6302
					0142	CO dehydrogenase/CO-methylating acetyl-CoA synthase complex, beta subunit	10.3428	1.98235	5.21743
					0143	Pterin binding enzyme	33.1015	2.49855	13.2483
					0144	CO dehydrogenase/acetyl-CoA synthase gamma subunit (corrinoid Fe-S protein)	25.1944	1.63951	15.367
					0145	CO dehydrogenase/acetyl-CoA synthase delta subunit (corrinoid Fe-S protein)	10.7352	1.33651	8.03221
					0146	CO dehydrogenase maturation factor	120.81	4.51783	26.7408
					0147	CO dehydrogenase maturation factor	175.038	3.0963	56.5314
					0148	carbon-monoxide dehydrogenase, catalytic subunit	5.36556	1.532	3.50233
					0150	Pterin binding enzyme.	1.27636	1.02677	1.24307
					0151	5,10-methylene-tetrahydrofolate dehydrogenase/Methenyl tetrahydrofolate cyclohydrolase	2.25829	1.09091	2.07009
					0152	Methenyl tetrahydrofolate cyclohydrolase	0.625897	0.529284	1.18254
					0153	Formyltetrahydrofolate synthetase	0.929343	0.827387	1.12323
					0156	Uncharacterized metal-binding protein	0.409157	0.610724	0.669954
					0157	Transcriptional regulators	1.26399	1.03873	1.21686
					0159	7-cyano-7-deazaguanine reductase	19.8469	6.18463	3.20907
					0165	phosphomethylpyrimidine kinase	8.00751	1.67476	4.7813
					0167	hydroxyethylthiazole kinase	1.94868	1.3564	1.43666
					0175	Pyruvate:ferredoxin oxidoreductase and related 2-oxoacid:ferredoxin oxidoreductases, gamma subunit	1.47156	1.16963	1.25814
					0176	indolepyruvate ferredoxin oxidoreductase, alpha subunit	1.17878	1.20887	0.975105
					0185	4-diphosphocytidyl-2C-methyl-D-erythritol kinase	0.505278	0.626023	0.807124
					0186	Transcriptional regulators	1.18777	1.06637	1.11384
					0187	pur operon repressor, Bacillus subtilis type	1.656	0.825099	2.00703
					0188	Uncharacterized protein, involved in the regulation of septum location	0.48665	0.597829	0.81403
					0189	UDP-N-acetylglucosamine diphosphorylase/glucosamine-1-phosphate N-acetyltransferase	0.620412	0.731169	0.84852
					0190	ribose-phosphate pyrophosphokinase	1.24005	0.930479	1.3327
					0192	peptidyl-tRNA hydrolase	1.06254	1.24015	0.856778
					0194	transcription-repair coupling factor (mfd)	0.00239518	0.00465172	0.514902
					0195	Parvulin-like peptidyl-prolyl isomerase	0.272711	0.367913	0.741239
					0197	MazG family protein	0.230003	0.459048	0.501043
					0198	Bacterial nucleoid DNA-binding protein	24.8302	7.29593	3.40329
					0199	Ribosome-associated heat shock protein implicated in the recycling of the 50S subunit (S4 paralog)	4.99305	1.08044	4.6213
					0206	ATP-dependent metalloprotease FtsH	1.30582	1.02201	1.2777
					0207	Nucleoside diphosphate kinase	1.66947	1.58709	1.0519
					0208	Uncharacterized protein conserved in bacteria	0.716871	0.833	0.860589
					0209	Uncharacterized protein conserved in bacteria	2.45691	1.47425	1.66655
					0210	dihydropteroate synthase	0.923785	0.646458	1.42899
					0211	dihydroneopterin aldolase	17.8159	6.40096	2.78332
					0212	2-amino-4-hydroxy-6-hydroxymethyldihydropteridine pyrophosphokinase	1.55245	8.02379	0.193481
					0214	pantoate--beta-alanine ligase	3.48226	1.4971	2.32601
					0215	L-aspartate-alpha-decarboxylase	0.743713	0.829325	0.896769
					0216	Quinolinate synthetase complex, A subunit	0.956863	1.25793	0.760666
					0217	L-aspartate oxidase	0.390248	0.390611	0.999069
					0218	nicotinate-nucleotide pyrophosphorylase	1.13092	0.732459	1.54401
					0219	Pantothenate kinase type III, CoaX-like1	0.526262	0.457448	1.15043
					0221	Transposase	0.128113	0.169053	0.757826
					0222	transcription elongation factor GreA	0.145948	0.370095	0.394352
					0223	Lysyl-tRNA synthetase (class II)	0.703853	0.816179	0.862376
					0230	phosphoserine aminotransferase	0.565004	0.613388	0.92112
					0231	Phosphoglycerate dehydrogenase and related dehydrogenases	0.527874	0.587035	0.899222
					0232	Uncharacterized conserved protein	1.0124	0.951908	1.06355
					0233	peptidase T-like protein	0.731476	0.893664	0.818514
					0244	hypothetical protein	0.302792	0.0819107	3.69661
					0251	ABC-type Fe3+-hydroxamate transport system, periplasmic component	2.43241	2.43041	1.00082
					0258	DNA binding domain, excisionase family	0.00321611	0.00905905	0.355016
					0259	molybdenum ABC transporter, periplasmic molybdate-binding protein	0.706817	0.790351	0.894307
					0262	Uncharacterized conserved protein	0.051442	0.159817	0.321881
					0264	hypothetical protein	70.7634	5.31558	13.3124
					0265	Predicted DNA-binding protein	11.9486	5.26517	2.26936
					0266	Uncharacterized conserved protein	2.28523	0.509774	4.48282
					0267	MinD superfamily P-loop ATPase containing an inserted ferredoxin domain	2.15636	0.963985	2.23693
					0268	MinD superfamily P-loop ATPase containing an inserted ferredoxin domain	10.1063	1.33288	7.58228
					0269	ATPases involved in chromosome partitioning	0.79465	0.730768	1.08742
					0286	ABC-type Fe3+-hydroxamate transport system, periplasmic component	0.660935	0.793901	0.832515
					0289	Mg-chelatase subunit ChlI	0.0656054	1	0.0656054
					0291	ABC-type multidrug transport system, ATPase component	0.523029	0.344937	1.5163
					0299	Arginine/lysine/ornithine decarboxylases	0.148282	0.226963	0.653333
					0300	spermidine synthase	2.51119	1.87187	1.34154
					0301	Ubiquinone biosynthesis protein COQ7	5.5047	1.91763	2.87058
					0302	PAS domain S-box/diguanylate cyclase (GGDEF) domain	1.17135	0.760661	1.53991
					0306	hypothetical protein	5.62141	0.959325	5.85976
					0308	threonyl-tRNA synthetase	0.790958	0.988599	0.800079
					0309	Predicted HD-superfamily hydrolase	0.900045	1.43196	0.628542
					0310	Uncharacterized ABC-type transport system, periplasmic component/surface lipoprotein	0.858987	0.976359	0.879785
					0312	Translation initiation factor 31	1.04042	0.872144	1.19294
					0314	ribosomal protein L20	0.842498	0.957561	0.879837
					0315	rRNA methylases	0.152958	1.40206	0.109096
					0316	phenylalanyl-tRNA synthetase, alpha subunit	0.935511	0.771629	1.21238
					0317	phenylalanyl-tRNA synthetase, beta subunit, non-spirochete bacterial	1.31727	1.24371	1.05914
					0318	Uncharacterized protein conserved in bacteria	844.603	4.17531	202.285
					0319	ACT domain-containing protein	0.926516	0.761365	1.21692
					0320	Uncharacterized conserved protein	0.980733	0.934285	1.04972
					0330	Predicted transcriptional regulators	0.0259977	1	0.0259977
					0338	Collagenase and related proteases	0.242217	0.228523	1.05993
					0339	MutS2 family protein	0.656067	0.705185	0.930347
					0340	penicillin-binding protein, 1A family	0.865624	0.907296	0.95407
					0341	Tyrosyl-tRNA synthetase1	0.587391	0.564587	1.04039
					0383	Domain of unknown function (DUF1814).	0.713188	0.829844	0.859424
					0384	hypothetical protein	3.27859	1.06724	3.07202
					0385	Predicted Zn peptidase	1.45564	0.934022	1.55847
					0447	hypothetical protein	0.326409	1.96368	0.166223
					0449	hypothetical protein	4.62969	1.13958	4.06261
					0456	hypothetical protein	0.62104	0.45631	1.361
					0460	protein of unknown function1	0.763682	3.40337	0.22439
					0462	ADP-ribose pyrophosphatase	0.97799	2.38044	0.410844
					0463	hypothetical protein	0.523478	0.40022	1.30797
					0464	Transcriptional repressor of class III stress genes	23.3799	4.81059	4.86008
					0465	Uncharacterized protein with conserved CXXC pairs	0.584614	1.08169	0.540463
					0466	Arginine kinase	0.796234	0.738581	1.07806
					0467	ATPases with chaperone activity, ATP-binding subunit	0.94763	0.845742	1.12047
					0469	hypothetical protein	17.1793	5.71763	3.00461
					0470	Integral membrane protein (PIN domain superfamily)	0.933086	1.12801	0.827198
					0472	glutamyl-tRNA synthetase, bacterial family	0.538859	0.90146	0.597762
					0473	cysteinyl-tRNA synthetase	0.885195	0.870368	1.01704
					0475	Predicted alternative thymidylate synthase	0.60597	0.981931	0.617121
					0477	rRNA methylase, putative, group 3	0.781089	1.06146	0.735862
					0478	RNA polymerase sigma-H factor	0.123188	0.265622	0.463771
					0486	Predicted membrane protein	1.73025	1.92893	0.897001
					0487	Predicted metal-dependent hydrolase of the TIM-barrel fold	0.843014	0.651255	1.29445
					0488	ribosomal protein L33, bacterial type	0.330328	0.452183	0.730519
					0489	preprotein translocase, SecE subunit, bacterial	68.1305	6.96255	9.78528
					0490	transcription termination/antitermination factor NusG	0.486904	0.626814	0.776792
					0491	50S ribosomal protein L11	1.10219	0.974387	1.13117
					0492	ribosomal protein L1, bacterial/chloroplast	0.968878	1.06145	0.912783
					0493	Ribosomal protein L10	1.00191	1.36976	0.731452
					0494	ribosomal protein L7/L12	0.788429	0.86919	0.907085
					0495	DNA-directed RNA polymerase, beta subunit	0.971179	0.849182	1.14366
					0496	DNA-directed RNA polymerase, beta subunit, predominant form	1.24144	1.01154	1.22727
					0497	Ribosomal protein HS6-type (S12/L30/L7a)	1.48705	0.969055	1.53454
					0498	ribosomal protein S12, bacterial/organelle	0.369652	0.399814	0.924558
					0499	ribosomal protein S7, bacterial/organelle	1.82546	1.45706	1.25284
					0500	translation elongation factor EF-G	1.00273	0.832605	1.20432
					0501	translation elongation factor TU	0.952788	0.921233	1.03425
					0502	ribosomal protein S10, bacterial/organelle	1.7941	1.68673	1.06366
					0503	50S ribosomal protein L3, bacterial	1.12897	0.817624	1.38079
					0504	50S ribosomal protein L4, bacterial/organelle	0.824092	0.851386	0.967942
					0505	Ribosomal protein L23	0.720669	0.71341	1.01017
					0506	ribosomal protein L2, bacterial/organellar	1.53828	1.33892	1.1489
					0507	ribosomal protein S19, bacterial/organelle	1.68216	2.41849	0.69554
					0508	ribosomal protein L22, bacterial type	1.17234	1.66838	0.702682
					0509	ribosomal protein S3, bacterial type	0.960576	1.24685	0.7704
					0510	ribosomal protein L16, bacterial/organelle	0.571512	0.855968	0.667679
					0511	ribosomal protein L29	8.02292	5.53093	1.45056
					0512	30S ribosomal protein S17	4.77727	2.60021	1.83726
					0513	ribosomal protein L14, bacterial/organelle	0.961689	0.619699	1.55186
					0514	ribosomal protein L24, bacterial/organelle	0.406449	0.751535	0.540825
					0515	Ribosomal protein L5	0.844897	0.937811	0.900924
					0516	Ribosomal protein S14	0.51771	0.40384	1.28197
					0517	Ribosomal protein S8	6.35371	3.11405	2.04034
					0518	ribosomal protein L6, bacterial type	0.910633	0.969698	0.93909
					0519	ribosomal protein L18, bacterial type	0.350411	0.317591	1.10334
					0520	ribosomal protein S5, bacterial/organelle type	1.23482	1.09997	1.12259
					0521	ribosomal protein L15, bacterial/organelle	0.659489	1.0679	0.617555
					0522	preprotein translocase, SecY subunit	1.10437	0.908448	1.21567
					0523	adenylate kinases	0.409528	0.808419	0.506578
					0524	methionine aminopeptidase, type I	1.03433	0.74204	1.3939
					0525	translation initiation factor IF-1	2.45644	2.02093	1.2155
					0526	ribosomal protein L36, bacterial type	0.153423	0.549468	0.279221
					0527	30S ribosomal protein	1.06832	1.25281	0.852739
					0528	30S ribosomal protein S11	0.88863	0.959312	0.92632
					0529	ribosomal protein S4, bacterial/organelle type	0.953909	1.07605	0.886494
					0530	DNA-directed RNA polymerase, alpha subunit, bacterial and chloroplast-type	1.0468	0.873152	1.19888
					0531	ribosomal protein L17	0.814343	0.624469	1.30406
					0533	ribosomal protein L13, bacterial type	0.314888	0.552199	0.570245
					0534	Ribosomal protein S9	1.05293	1.33155	0.790757
					0537	ABC-type multidrug transport system, ATPase component	0.912387	0.780143	1.16951
					0542	N-acetyl-gamma-glutamyl-phosphate reductase, common form	0.953384	0.75016	1.27091
					0543	glutamate N-acetyltransferase/amino-acid acetyltransferase	0.962424	2.30439	0.417648
					0544	acetylglutamate kinase	2.58405	1.33707	1.93262
					0545	acetylornithine and succinylornithine aminotransferases	0.459263	0.376219	1.22073
					0549	Aspartate/tyrosine/aromatic aminotransferase	0.810431	0.804812	1.00698
					0552	Ni,Fe-hydrogenase I large subunit	0.878342	0.912506	0.96256
					0553	hydrogenase (NiFe) small subunit (hydA)	1.18049	1.56138	0.756053
					0559	Phosphate transport regulator (distant homolog of PhoU)	0.510317	0.750348	0.680107
					0561	ornithine carbamoyltransferase	1.18436	1.12946	1.0486
					0562	argininosuccinate synthase	0.935972	0.857301	1.09177
					0563	argininosuccinate lyase	1.02813	0.999814	1.02832
					0564	NAD+ synthetase	0.483997	0.377484	1.28216
					0565	Uncharacterized conserved protein	0.538226	2.52529	0.213134
					0567	UDP-N-acetylmuramate--alanine ligase	0.487219	0.734376	0.663446
					0568	hypothetical protein1	441.34	8.69259	50.772
					0574	ribosomal protein L21	1.09142	1.32413	0.824255
					0575	ribosomal protein L27	7.26544	2.90663	2.49961
					0576	hypothetical protein	0.941614	1.22005	0.771782
					0577	Obg family GTPase CgtA	0.749902	0.744716	1.00696
					0578	putative RNA-binding protein, YhbY family	0.628904	1.0368	0.60658
					0579	nicotinate (nicotinamide) nucleotide adenylyltransferase	0.0501025	1	0.0501025
					0580	RNA-binding proteins (RRM domain)	0.32043	0.318564	1.00586
					0582	iojap-like ribosome-associated protein	0.537567	0.759923	0.707397
					0583	leucyl-tRNA synthetase, eubacterial and mitochondrial family	1.74761	1.28312	1.362
					0588	Peptidyl-prolyl cis-trans isomerase (rotamase) - cyclophilin family	0.261226	0.654694	0.399005
					0589	Methyl-accepting chemotaxis protein	0.666656	0.906406	0.735494
					0591	ribosomal protein S20	0.781782	0.95379	0.819658
					0592	ABC-type branched-chain amino acid transport systems, periplasmic component	0.427898	0.440494	0.971405
					0596	ABC-type branched-chain amino acid transport systems, ATPase component	7.80489	8.92443	0.874553
					0597	isoleucyl-tRNA synthetase	1.41001	0.939937	1.50011
					0600	GTP-binding protein LepA	1.33492	1.50219	0.888651
					0602	heat shock gene repressor HrcA	0.654716	0.733584	0.892489
					0603	Molecular chaperone GrpE (heat shock protein)	0.259347	0.859428	0.301767
					0604	chaperone protein DnaK	0.892154	0.723907	1.23241
					0605	chaperone protein DnaJ	0.799767	0.62931	1.27086
					0606	ribosomal protein L11 methyltransferase	0.569215	0.674807	0.843523
					0607	RNA methyltransferase, RsmE family	0.842678	0.557099	1.51262
					0608	MiaB-like tRNA modifying enzyme	0.157429	0.278562	0.56515
					0609	hypothetical protein	2.77565	1.82867	1.51786
					0610	Diadenosine tetraphosphate (Ap4A) hydrolase and other HIT family hydrolases	0.5236	0.649469	0.806197
					0613	ribosomal protein S21	0.430079	0.522659	0.822866
					0614	Uncharacterized conserved protein	0.816107	1.03047	0.791976
					0617	Phosphate starvation-inducible protein PhoH, predicted ATPase	1.31172	1.41106	0.929594
					0618	ncharacterized domain HDIG	1.54652	1.10891	1.39464
					0619	metalloprotein, YbeY/UPF0054 family	0.330686	0.0600302	5.50865
					0622	GTP-binding protein Era	1.229	1.44935	0.847967
					0623	deoxyribose-phosphate aldolase	0.824638	0.734487	1.12274
					0625	glycyl-tRNA synthetase, tetrameric type, alpha subunit	1.82316	1.60136	1.13851
					0626	glycyl-tRNA synthetase, tetrameric type, beta subunit	1.02858	0.750392	1.37073
					0627	FOG: CBS domain	0.312836	0.703012	0.444994
					0628	Uncharacterized protein conserved in bacteria	1.64847	1.38557	1.18974
					0629	pyruvate, phosphate dikinase	1.12739	0.91666	1.22989
					0630	deoxyguanosinetriphosphate triphosphohydrolase, putativ	3.6988	2.73654	1.35164
					0631	DNA primase1	0.0410115	0.164594	0.249168
					0632	RNA polymerase sigma factor, sigma-70 family	0.529535	1.03257	0.512831
					0636	dinuclear metal center protein, YbgI/SA1388 family	0.672795	0.460327	1.46156
					0643	hypothetical protein	0.151609	0.502556	0.301675
					0645	cell envelope-related function transcriptional attenuator common domain	0.279167	0.406524	0.686717
					0648	DnaJ-class molecular chaperone with C-terminal Zn finger domain	0.19815	0.957807	0.206879
					0651	Predicted transcriptional regulator	48.6234	2.24134	21.6939
					0663	Uncharacterized conserved protein	9.72257	4.03586	2.40904
					0668	Plasmid stabilization system protein	264.301	36.41	7.25901
					0680	Uncharacterized conserved protein	73.373	0.682273	107.542
					0682	Nitroreductase	0.78017	0.920544	0.84751
					0705	hypothetical protein	1.17842	1.09917	1.0721
					0706	hypothetical protein	0.320235	0.657699	0.486901
					0719	putative iron-only hydrogenase system regulator	0.761264	0.346239	2.19866
					0734	Fic family protein1	0.122903	0.604098	0.203449
					0745	Predicted Fe-S oxidoreductases	0.0310971	0.0255793	1.21571
					0750	ABC-type multidrug transport system, ATPase component	0.213146	0.234888	0.907434
					0753	hypothetical protein	9.51305	3.0785	3.09016
					0770	conserved hypothetical protein	0.0431902	0.963013	0.044849
					0773	Transcriptional regulator, effector-binding domain/component	0.506073	0.815333	0.620695
					0809	signal peptide peptidase SppA, 36K type	1.58797	1.11277	1.42704
					0836	Sec-independent protein secretion pathway components	0.0967468	0.231461	0.417983
					0837	Membrane-associated lipoprotein involved in thiamine biosynthesis	1.02654	0.814231	1.26074
					0839	Sec-independent protein secretion pathway components	0.761898	0.682533	1.11628
					0841	ABC-type multidrug transport system, ATPase component	3.22552	1.19489	2.69944
					0846	carbamoyl-phosphate synthase, small subunit	0.797731	0.667205	1.19563
					0847	diaminopimelate epimerase	0.260847	0.146752	1.77748
					0854	Iron-sulfur cluster assembly accessory protein 847467	0.674593	0.765443	0.881311
					0856	Response regulator containing CheY-like receiver domain and AraC-type DNA-binding domain	262.331	23.6325	11.1005
					0857	Chemotaxis protein histidine kinase and related kinases	0.220736	0.267076	0.826489
					0858	Chemotaxis signal transduction protein	0.291133	0.823505	0.353529
					0859	Methyl-accepting chemotaxis protein	0.871461	0.819639	1.06323
					0863	Response regulators consisting of a CheY-like receiver domain and a winged-helix DNA-binding domain	4.50422	3.95023	1.14024
					0865	carbamoyl-phosphate synthase, large subunit	0.973403	1.24218	0.783624
					0866	5,10-methylenetetrahydrofolate reductase	1.37952	0.969801	1.42248
					0868	SOS regulatory protein LexA	1.45917	1.76003	0.829058
					0875	Methyl-accepting chemotaxis protein	1.22757	1.04985	1.16928
					0876	pyruvate carboxylase	1.69277	1.26885	1.3341
					0878	PAS domain S-box	0.409754	0.624389	0.656249
					0883	2-hydroxyhepta-2,4-diene-1,7-dioate isomerase1	1	0.151274	6.61052
					0884	Rubrerythrin	2.24635	2.06958	1.08541
					0886	hypothetical protein	0.706352	0.761599	0.927459
					0887	Uncharacterized flavoproteins	1.65562	1.2434	1.33152
					0888	desulfoferrodoxin	0.943026	0.989138	0.953382
					0890	NADH-quinone oxidoreductase, B subunit	0.993553	1.01552	0.978372
					0891	NADH (or F420H2) dehydrogenase, subunit C	14.7017	7.44476	1.97477
					0892	NADH:ubiquinone oxidoreductase 49 kD subunit 7	1.01251	1.10109	0.919555
					0901	Branched-chain amino acid aminotransferase/4-amino-4-deoxychorismate lyase	1.34587	1.40659	0.956829
					0902	Predicted ferric reductase	1.17449	1.21852	0.963873
					0908	hypothetical protein	0.064389	1	0.064389
					0923	formate acetyltransferase 1	0.131948	0.192025	0.68714
					0941	ATPase, P-type (transporting), HAD superfamily, subfamily IC	0.228617	0.91878	0.248827
					0944	cation diffusion facilitator family transporter	0.273591	0.0383826	7.12799
					0949	hypothetical protein	0.608516	0.436547	1.39393
					0951	Predicted metal-binding protein	0.0845932	0.116645	0.72522
					0952	ABC-type transport system involved in Fe-S cluster assembly, ATPase component	1.53812	0.968512	1.58813
					0953	ABC-type transport system involved in Fe-S cluster assembly, permease component	0.961817	0.887047	1.08429
					0960	putative beta-lysine N-acetyltransferase	0.787797	1.2367	0.637015
					0961	lysine-2,3-aminomutase	0.190506	0.461781	0.412547
					0968	ABC-type metal ion transport system, periplasmic component/surface adhesin	0.242321	0.304294	0.796339
					0969	ABC-type Mn/Zn transport systems, ATPase component	1.84738	1.53264	1.20536
					0971	Formylmethanofuran dehydrogenase subunit E	0.866751	0.988201	0.8771
					0978	phospho-2-dehydro-3-deoxyheptonate aldolase	1.45856	1.39313	1.04696
					0979	Prephenate dehydrogenase	1.41391	1.1197	1.26276
					0980	3-phosphoshikimate 1-carboxyvinyltransferase	0.659702	0.77755	0.848437
					0981	chorismate synthase	0.881068	0.754729	1.1674
					0982	Prephenate dehydratase	0.619282	0.678261	0.913043
					0983	Cupin domain.	1979.46	15.4493	128.126
					0987	acyl-CoA thioester hydrolase, YbgC/YbaW family	0.888452	0.985484	0.901539
					0988	4Fe-4S binding domain.	1.13061	1.89419	0.596885
					0993	Predicted transcriptional regulators	0.0461758	0.991278	0.0465821
					0994	ABC-type multidrug transport system, ATPase component	1.05894	1.15684	0.915376
					0996	HD-GYP domain	0.0222823	0.0328299	0.678721
					0997	phosphoribosylaminoimidazole carboxylase, PurE protein	2.68146	1.37032	1.95682
					0998	adenylosuccinate lyase	1.02828	0.750667	1.36982
					0999	phosphoribosylaminoimidazole-succinocarboxamide synthase	0.67825	0.593832	1.14216
					1000	amidophosphoribosyltransferase	0.976034	0.916172	1.06534
					1001	phosphoribosylaminoimidazole synthetase	1.10253	0.987976	1.11595
					1002	phosphoribosylglycinamide formyltransferase, formyltetrahydrofolate-dependent	0.0399426	0.494889	0.0807103
					1003	phosphoribosylaminoimidazolecarboxamide formyltransferase/IMP cyclohydrolase	0.667484	0.577514	1.15579
					1004	phosphoribosylamine--glycine ligase	0.665932	0.696182	0.956549
					1005	5,10-methylenetetrahydrofolate reductase, prokaryotic form	1.03915	0.842326	1.23366
					1008	peptide deformylase	1.2833	1.78142	0.720385
					1009	methionyl-tRNA formyltransferase	1.32039	1.00177	1.31806
					1015	Serine/threonine protein phosphatase	0.986077	1.20339	0.819416
					1018	Serine/threonine protein kinase	1.37445	1.70977	0.803881
					1020	ribulose-phosphate 3-epimerase	1.22567	0.958515	1.27872
					1022	ribosomal protein L28	0.125817	0.274441	0.458447
					1024	Uncharacterized protein conserved in bacteria	3.05806	1.97454	1.54875
					1025	DAK2 domain fusion protein YloV	0.783736	0.725544	1.0802
					1027	L-serine dehydratase, iron-sulfur-dependent, alpha subunit	1.29322	1.29295	1.00021
					1028	ATP-dependent DNA helicase RecG	0.128274	0.1654	0.77554
					1031	RNA methyltransferase, RsmD family	0.046085	0.046498	0.991117
					1032	hypothetical protein	0.39964	0.77153	0.517984
					1034	acetate kinase	0.882531	0.911161	0.968579
					1035	Predicted metal-binding, possibly nucleic acid-binding protein	1.45238	1.1395	1.27458
					1036	ribosomal protein L32	10.3721	2.53025	4.09926
					1037	fatty acid/phospholipid synthesis protein PlsX	1.01933	1.29493	0.787166
					1039	ribonuclease III, bacterial	0.535239	0.92396	0.579288
					1040	chromosome segregation protein SMC, common bacterial type	0.612614	0.676177	0.905996
					1041	signal recognition particle-docking protein FtsY	1.21018	1.12413	1.07654
					1043	S-methyl-5-thioribose-1-phosphate isomerase	0.814218	0.709366	1.14781
					1047	signal recognition particle protein	0.824712	0.878541	0.93873
					1048	ribosomal protein S16	4.43712	3.66748	1.20986
					1049	Predicted RNA-binding protein (contains KH domain)	0.739654	1.15157	0.642301
					1052	Uncharacterized protein conserved in bacteria	0.475298	0.839116	0.566427
					1054	ribosomal protein L19, bacterial type	1.36403	0.903374	1.50993
					1055	ribosome biogenesis GTP-binding protein YlqF	2.00652	1.69338	1.18492
					1069	Ku protein, prokaryotic	0.230744	0.983408	0.234637
					1070	Dioxygenases related to 2-nitropropane dioxygenase	1.15893	1.08004	1.07304
					1073	D-3-phosphoglycerate dehydrogenase	0.807074	0.870159	0.927502
					1074	Endonuclease IV	1.33423	4.45611	0.299415
					1077	Predicted transcriptional regulators	2.46681	6.94613	0.355135
					1084	DNA topoisomerase I, bacterial	1.04436	0.974436	1.07176
					1087	ATP-dependent protease HslVU, peptidase subunit	0.669427	0.807561	0.828949
					1088	ATP-dependent protease HslVU, ATPase subunit	0.433609	0.54888	0.789989
					1089	GTP-sensing transcriptional pleiotropic repressor CodY	1.33583	1.1592	1.15237
					1090	hypothetical protein	1.2259	0.926559	1.32307
					1091	ribosomal protein S2, bacterial type	1.93322	1.25015	1.54639
					1092	translation elongation factor Ts	0.502243	0.834184	0.602077
					1093	uridylate kinase	0.679712	0.724849	0.937728
					1094	ribosome recycling factor	0.130938	0.451751	0.289846
					1095	undecaprenyl diphosphate synthase	1.86843	1.1836	1.57861
					1098	1-deoxy-D-xylulose 5-phosphate reductoisomerase	0.826199	0.592708	1.39394
					1100	1-hydroxy-2-methyl-2-(E)-butenyl 4-diphosphate synthase	0.228011	0.424477	0.537157
					1101	prolyl-tRNA synthetase, family II	1.03596	0.858843	1.20623
					1103	Uncharacterized protein conserved in bacteria	1.65135	0.783546	2.10753
					1104	transcription termination factor NusA	0.862772	0.62358	1.38358
					1105	Predicted nucleic-acid-binding protein implicated in transcription termination	1.21047	1.15476	1.04824
					1106	Ribosomal protein HS6-type (S12/L30/L7a)	0.50324	44.5191	0.0113039
					1107	translation initiation factor IF-2	1.2331	0.962744	1.28081
					1108	ribosome-binding factor A	0.290146	0.377139	0.769335
					1111	riboflavin kinase/FMN adenylyltransferase	17.0416	12.3694	1.37773
					1112	ribosomal protein S15, bacterial/organelle	1.4922	1.29601	1.15139
					1113	polyribonucleotide nucleotidyltransferase	0.999928	0.926586	1.07915
					1116	Predicted Zn-dependent peptidases	0.450399	0.748214	0.601966
					1117	deoxyuridine 5-triphosphate nucleotidohydrolase (dut)	2.52172	1.0195	2.47349
					1134	dihydrodipicolinate reductase	2.14798	1.58449	1.35563
					1137	aspartate-semialdehyde dehydrogenase (peptidoglycan organisms)	0.554003	0.693154	0.799249
					1138	aspartate kinase, monofunctional class	0.429437	0.486795	0.88217
					1139	dihydrodipicolinate synthase	2.00339	1.27771	1.56796
					1140	conserved hypothetical protein	0.626992	0.734253	0.853918
					1157	pilus retraction protein PilT	1.41709	1.20212	1.17883
					1158	Type II secretory pathway, ATPase PulE/Tfp pilus assembly pathway, ATPase PilB	0.983858	1.02219	0.962498
					1165	Methyl-accepting chemotaxis protein	1.43779	1.2841	1.11968
					1176	DNA segregation ATPase FtsK/SpoIIIE and related proteins	1.81028	1.4907	1.21438
					1178	hypothetical protein	1.60365	0.711732	2.25317
					1183	protein RecA	0.76306	0.736398	1.03621
					1185	conserved hypothetical protein YmdA/YtgF	1.1209	0.947369	1.18317
					1187	metallophosphoesterase, MG_246/BB_0505 family	1.42312	4.33259	0.328469
					1188	Uncharacterized protein conserved in bacteria	10.8879	0.99844	10.9049
					1189	Zn-dependent dipeptidase, microsomal dipeptidase homolog	3.58488	1.24279	2.88455
					1197	N-acetylglutamate synthase and related acetyltransferases	0.602352	1.07659	0.559502
					1198	Ribonuclease HI	0.0482804	0.104533	0.461869
					1199	Succinyl-CoA synthetase, beta subunit	0.419478	0.64766	0.647682
					1200	hypothetical protein	5.63036	3.48957	1.61348
					1201	Succinyl-CoA synthetase, alpha subunit	1.21632	1.13728	1.06949
					1202	Citrate lyase beta subunit	1.05312	1.39925	0.752628
					1203	Malic enzyme	0.833838	0.763478	1.09216
					1215	Late competence development protein ComFB.	2953.81	17.7767	166.162
					1217	ABC-type nitrate/sulfonate/bicarbonate transport systems, periplasmic components	2.70579	2.75338	0.982716
					1219	Uncharacterized conserved protein	14.5252	1.18493	12.2582
					1231	Uncharacterized FAD-dependent dehydrogenases	1.48109	1.35237	1.09518
					1233	Uncharacterized protein conserved in bacteria	0.963831	0.905986	1.06385
					1236	threonine synthase	0.42286	0.544633	0.776413
					1237	acetate--CoA ligase	72.9923	2.64937	27.5509
					1239	Uncharacterized protein conserved in bacteria	0.72706	1.54008	0.472094
					1240	oligoendopeptidase F	0.761832	0.664564	1.14636
					1241	ATPases involved in chromosome partitioning	1.28886	1.10472	1.16668
					1242	adenosylhomocysteinase	0.823295	0.732557	1.12387
					1243	Acetyltransferase (GNAT) family.	1.43909	0.780565	1.84365
					1245	Integral membrane protein CcmA involved in cell shape determination	0.852438	0.632153	1.34847
					1247	excinuclease ABC, C subunit	0.218933	4.16947	0.0525085
					1253	Acyl carrier protein phosphodiesterase	0.786148	1.6998	0.462495
					1256	Rrf2 family protein	1.20399	1.45814	0.8257
					1257	cysteine desulfurase NifS	0.760943	0.870035	0.874612
					1258	FeS cluster assembly scaffold protein NifU, Clostridium type	1.3435	1.62069	0.828971
					1259	tRNA (5-methylaminomethyl-2-thiouridylate)-methyltransferase	0.699244	0.575031	1.21601
					1263	alanine--tRNA ligase	1.10277	0.913709	1.20692
					1264	Uncharacterized protein conserved in bacteria	6.4792	1.90222	3.40613
					1267	RNAse H-fold protein YqgF	0.808905	0.984209	0.821884
					1269	conserved hypothetical protein, YceG family	1.08003	1.07929	1.00069
					1270	Collagenase and related proteases	0.271723	0.141292	1.92314
					1272	Competence protein A.	0.248043	0.16148	1.53606
					1273	hypothetical protein	14.7899	1.25947	11.743
					1277	shikimate 5-dehydrogenase	0.53412	2.10691	0.253508
					1279	Shikimate kinase	17.8472	93.5348	0.190808
					1280	3-dehydroquinate synthase	1.16222	1.34257	0.865667
					1291	Imidazolonepropionase and related amidohydrolases	0.884324	0.917492	0.963849
					1296	3-dehydroquinate dehydratase II	3.21721	1.35239	2.3789
					1297	Xaa-Pro aminopeptidase	0.744524	0.700121	1.06342
					1298	translation elongation factor P	0.865601	1.30716	0.662198
					1308	Uncharacterized protein conserved in bacteria	0.757336	0.585106	1.29436
					1310	transcription antitermination factor NusB	36.5856	10.3535	3.53365
					1312	2-polyprenylphenol hydroxylase and related flavodoxin oxidoreductases	2.38589	1.40326	1.70024
					1313	glutamate synthase (NADPH), homotetrameric	0.596434	0.627772	0.950081
					1314	Mg2+ and Co2+ transporters	1.8723	1.48972	1.25682
					1315	Uncharacterized protein containing a ferredoxin domain	0.89293	0.918619	0.972035
					1318	Geranylgeranyl pyrophosphate synthase	1.28732	1.24403	1.03479
					1321	1-deoxy-D-xylulose-5-phosphate synthase	0.787578	0.569283	1.38345
					1323	Predicted sugar kinase	2.53734	6.21287	0.4084
					1325	arginine repressor	4.19549	1.78231	2.35396
					1326	DNA repair protein RecN	1.18358	0.899754	1.31545
					1328	stage IV sporulation protein B/sporulation transcription factor Spo0A	2.19176	1.35908	1.61268
					1333	phosphopentomutase	0.299521	0.334888	0.894394
					1334	purine nucleoside phosphorylase I, inosine and guanosine-specific	1.98006	1.15099	1.72032
					1352	anti-anti-sigma factor	2.19329	1.3039	1.68211
					1361	Putative GTPases (G3E family)	8.42731	34.9486	0.241134
					1364	Uroporphyrinogen-III decarboxylase	0.125456	0.126378	0.9927
					1365	Pterin binding enzyme.	1.50312	0.769623	1.95306
					1372	hypothetical protein	5.96589	2.65113	2.25032
					1374	tryptophanyl-tRNA synthetase	0.983513	1.18281	0.831507
					1375	Uncharacterized conserved protein	2.80612	0.732607	3.83031
					1376	segregation and condensation protein B	0.890019	1.46885	0.60593
					1377	Diaminopimelate decarboxylase	0.736083	0.55191	1.3337
					1381	hypothetical protein	0.782299	0.754974	1.03619
					1384	anthranilate synthase, alpha proteobacterial clade	1.2181	0.848115	1.43625
					1385	Isopropylmalate/homocitrate/citramalate synthases	1.74201	1.12612	1.54691
					1386	tryptophan synthase, beta subunit	1.34887	0.822748	1.63947
					1387	tryptophan synthase, alpha subunit	2.15153	0.664993	3.23541
					1388	anthranilate phosphoribosyltransferase	0.161888	0.349848	0.462738
					1389	Indole-3-glycerol phosphate synthase	2.45495	1.43802	1.70717
					1390	Phosphoribosylanthranilate isomerase	1.00888	0.641248	1.57331
					1398	glutaminyl-tRNA synthetase	1.02746	0.946481	1.08556
					1400	Nitrogen regulatory protein PII	225.53	16.5117	13.6588
					1406	hypothetical protein	1.34169	1.60342	0.836769
					1411	lipid kinase, YegS/Rv2252/BmrU family	0.0724927	0.945973	0.076633
					1412	DnaJ-class molecular chaperone with C-terminal Zn finger domain	1.30025	1.12238	1.15847
					1413	ATP-dependent chaperone ClpB	1.70027	1.01663	1.67246
					1416	6,7-dimethyl-8-ribityllumazine synthase	5.25856	3.12975	1.68018
					1417	GTP cyclohydrolase II/3,4-dihydroxy-2-butanone 4-phosphate synthase	0.64978	0.745176	0.871981
					1418	riboflavin synthase, alpha subunit	0.0788524	0.976418	0.0807567
					1420	Acetyltransferases, including N-acetylases of ribosomal proteins	0.0803888	5.30408	0.015156
					1421	Predicted integral membrane protein	2.95424	2.89597	1.02012
					1430	Signal transduction histidine kinase	0.00981634	0.107315	0.0914724
					1435	DNA replication protein	0.74939	1.02038	0.734426
					1443	Uncharacterized conserved protein	2.05019	1.51873	1.34994
					1444	thioredoxin-disulfide reductase	1.92526	1.79855	1.07045
					1447	Cellulase M and related proteins	5.34806	2.75074	1.94423
					1448	Cellulase M and related proteins	0.735523	0.39345	1.86942
					1449	Cellulase M and related proteins	1.25184	0.955119	1.31066
					1450	NCAIR mutase (PurE)-related proteins	7.71797	1.8385	4.19798
					1453	glyceraldehyde-3-phosphate dehydrogenase, type I	0.98125	1.09995	0.892087
					1454	pyruvate kinase	0.907292	0.881437	1.02933
					1455	Transcriptional regulators of sugar metabolism	2.22827	2.71977	0.819286
					1457	ATPases involved in chromosome partitioning	1.11239	0.835566	1.3313
					1458	Membrane proteins related to metalloendopeptidases	0.960286	1.3499	0.711375
					1459	EDD domain protein, DegV family	1.73933	1.14309	1.5216
					1461	DNA mismatch repair protein MutS	1.28212	1.24311	1.03138
					1462	N-methylhydantoinase A/acetone carboxylase, beta subunit	0.194426	0.346124	0.561723
					1463	Deacetylases, including yeast histone deacetylase and acetoin utilization protein	21.3512	21.3512	1
					1464	DNA mismatch repair protein MutL	0.468973	0.571255	0.820952
					1467	RNA chaperone Hfq	8.2811	2.96274	2.79508
					1470	Cystathionine beta-lyase family protein involved in aluminum resistance	0.206761	0.0886921	2.33123
					1472	D-alanine--D-alanine ligase	1.01404	1.00493	1.00907
					1473	SOS regulatory protein LexA	1.34608	1.40287	0.959522
					1477	EDD domain protein, DegV family	1.71393	5.12692	0.3343
					1482	pseudouridylate synthase I	2.83876	2.18092	1.30164
					1488	nicotinate-nucleotide--dimethylbenzimidazole phosphoribosyltransferase	0.202019	0.314796	0.641747
					1492	Flagellar motor protein	0.0820064	0.839571	0.0976765
					1494	Uncharacterized conserved protein	1.97978	1.54454	1.28179
					1495	DNA topoisomerase III, bacteria and conjugative plasmid	0.157349	0.424232	0.370902
					1499	Chemotaxis signal transduction protein	2.21378	1.79193	1.23542
					1503	adenine deaminase	0.225887	0.237764	0.95005
					1504	Acyl-CoA synthetases (AMP-forming)/AMP-acid ligases II	0.730601	1.00922	0.723929
					1505	Coenzyme F390 synthetase	0.724619	0.585657	1.23728
					1506	Pyruvate:ferredoxin oxidoreductase and related 2-oxoacid:ferredoxin oxidoreductases, gamma subunit	0.848031	0.745684	1.13725
					1507	indolepyruvate ferredoxin oxidoreductase, alpha subunit	1.86365	0.853416	2.18375
					1508	IMP dehydrogenase/GMP reductase	1.1688	1.11741	1.04599
					1510	cysteine synthases	1.89326	1.84925	1.0238
					1527	N-carbamoylputrescine amidase	0.966668	0.747035	1.29401
					1529	Acyl-coenzyme A synthetases/AMP-(fatty) acid ligases	0.874356	1.28811	0.678791
					1530	Cupin domain./Helix-turn-helix.	3.82438	1.9889	1.92286
					1541	Uncharacterized conserved protein, contains S4-like domain	1.09316	0.221177	4.94246
					1543	hypothetical protein	1.2934	1.26965	1.0187
					1562	ATPase components of ABC transporters with duplicated ATPase domains	0.694649	0.780469	0.89004
					1568	Ni,Fe-hydrogenase III small subunit	0.243391	0.0249957	9.73733
					1569	Ni,Fe-hydrogenase III large subunit	0.446557	0.735902	0.606816
					1579	Transcriptional regulators containing a DNA-binding HTH domain and an aminotransferase domain (MocR family) and their eukaryotic orthologs	0.352131	0.564661	0.623615
					1581	Uncharacterized protein conserved in bacteria	0.289128	0.176648	1.63675
					1584	pyridoxal-phosphate dependent TrpB-like enzyme	0.765744	0.635874	1.20424
					1593	Rubrerythrin	0.389211	0.416788	0.933835
					1598	Short-chain dehydrogenases of various substrate specificities	0.473108	0.566611	0.834977
					1599	Disulfide bond chaperones of the HSP33 family	0.866693	0.565484	1.53266
					1600	hypothetical protein	0.712041	0.406361	1.75224
					1602	Transcriptional regulator	2.02809	1.5745	1.28808
					1606	ATP:corrinoid adenosyltransferase	1.1926	0.990972	1.20346
					1607	cobyric acid synthase CobQ	0.675143	0.905758	0.74539
					1608	Predicted phosphoglycerate mutase, AP superfamily	0.831913	0.897057	0.927381
					1609	L-threonine-O-3-phosphate decarboxylase	0.988838	1.18914	0.831556
					1610	cobalamin biosynthesis protein CobD	3.25852	2.64492	1.23199
					1611	Fructose-2,6-bisphosphatase	1.25192	1.23062	1.01731
					1612	hypothetical protein	0.734998	0.584451	1.25759
					1614	Adenosyl cobinamide kinase/adenosyl cobinamide phosphate guanylyltransferase	1.13711	0.907942	1.25241
					1615	cobyrinic acid a,c-diamide synthase	0.691229	0.994465	0.695076
					1616	ABC-type multidrug transport system, ATPase component	0.78758	0.878105	0.896908
					1618	ATPase components of ABC transporters with duplicated ATPase domains	0.623528	1.27866	0.487642
					1620	looped-hinge helix DNA binding domain, AbrB family	0.499135	0.402236	1.2409
					1623	Uncharacterized conserved protein containing a ferredoxin-like domain	0.590645	0.400245	1.47571
					1624	Fe-S oxidoreductase	1.15842	1.03694	1.11715
					1625	Membrane protease subunits, stomatin/prohibitin homologs	2.04107	1.84502	1.10626
					1626	TIGR00266 family protein	2.40644	0.956712	2.51532
					1628	DNA segregation ATPase FtsK/SpoIIIE and related proteins	0.772987	0.624137	1.23849
					1629	Predicted metal-dependent phosphoesterases (PHP family)	2.30501	1.43084	1.61095
					1637	Uncharacterized protein conserved in bacteria	1.76188	2.14567	0.821135
					1638	Nitroreductase	0.698502	1.02457	0.681754
					1640	hydrogenase expression/formation protein HypE	1.20743	1.15586	1.04462
					1641	hydrogenase expression/formation protein HypD	0.666043	0.902303	0.738159
					1643	hydrogenase accessory protein HypB	0.228831	0.773436	0.295863
					1645	hypothetical protein	0.574768	0.847706	0.678028
					1646	Ni,Fe-hydrogenase III large subunit	0.585437	0.617565	0.947975
					1647	NADH:ubiquinone oxidoreductase 27 kD subunit	8.40781	1.76009	4.77693
					1648	Ni,Fe-hydrogenase III small subunit	0.89699	0.793991	1.12972
					1650	NADH:ubiquinone oxidoreductase subunit 5 (chain L)/Multisubunit Na+/H+ antiporter, MnhA subunit	0.628588	1.36817	0.459437
					1651	Aspartate/tyrosine/aromatic aminotransferase	0.44297	0.410949	1.07792
					1667	small GTP-binding protein domain	0.932258	0.86176	1.08181
					1671	GTP cyclohydrolase I	1.32852	0.964357	1.37762
					1673	Putative regulatory, ligand-binding protein related to C-terminal domains of K+ channels	1.32228	1.19261	1.10872
					1674	Trans-aconitate methyltransferase	2.09971	1.16044	1.80941
					1676	Phosphatidylserine/phosphatidylglycerophosphate/cardiolipin synthases and related enzymes	0.304573	0.0855056	3.56202
					1679	hypothetical protein	1.90375	2.1752	0.875206
					1680	3-methyl-2-oxobutanoate hydroxymethyltransferase	3.22657	1.20017	2.68843
					1682	Actin-like ATPase involved in cell division	0.0740186	0.180213	0.410728
					1683	6-phosphofructokinase	0.925526	0.686567	1.34805
					1685	glutamine synthetase, type I	1.09658	0.955848	1.14724
					1686	hypothetical protein	1.94679	1.52224	1.2789
					1693	thymidylate kinase	0.872689	1.0661	0.818582
					1701	hypothetical protein	0.058836	0.305647	0.192496
					1704	Conserved protein/domain typically associated with flavoprotein oxygenases, DIM6/NTAB family	0.638146	0.555807	1.14814
					1705	thioredoxin	2.63509	10.8283	0.243352
					1707	aspartyl-tRNA synthetase, bacterial type	0.990792	0.781331	1.26808
					1708	histidyl-tRNA synthetase	0.828262	0.862032	0.960825
					1710	Zn-dependent hydrolases, including glyoxylases	0.0123105	0.181201	0.0679385
					1712	(p)ppGpp synthetase, RelA/SpoT family	1.95604	1.41958	1.3779
					1714	Protein of unknown function (DUF1049).	3.45858	1.91281	1.80811
					1716	hypothetical protein	0.837143	1.67555	0.499624
					1717	acetolactate synthase, small subunit	0.743689	0.586315	1.26841
					1718	acetolactate synthase, large subunit, biosynthetic type	0.979584	0.978106	1.00151
					1719	Metal-dependent hydrolases of the beta-lactamase superfamily III	0.629924	0.46127	1.36563
					1720	protein-export membrane protein, SecD/SecF family	2.62538	1.34644	1.94987
					1721	protein-export membrane protein, SecD/SecF family	1.35962	1.75661	0.774001
					1722	Preprotein translocase subunit YajC1	1.25215	0.80362	1.55814
					1724	S-adenosylmethionine:tRNA ribosyltransferase-isomerase	0.892593	0.972225	0.918093
					1726	Holliday junction DNA helicase, RuvB subunit	0.733338	0.654294	1.12081
					1727	Holliday junction DNA helicase, RuvA subunit	0.12565	0.199051	0.631243
					1729	DNA-binding regulatory protein, YebC/PmpR family	1.25053	2.17396	0.57523
					1730	Uncharacterized protein involved in formate dehydrogenase formation	0.381465	0.940323	0.405675
					1731	formate dehydrogenase, gamma subunit	0.311202	1.26944	0.245149
					1732	Fe-S-cluster-containing hydrogenase components 1	1.26916	0.79454	1.59736
					1733	formate dehydrogenase, alpha subunit proteobacterial-type	0.613331	0.467622	1.3116
					1736	ABC transporter, substrate-binding protein, aliphatic sulfonates family	0.939245	1.17314	0.800628
					1737	ABC-type nitrate/sulfonate/bicarbonate transport system, ATPase component	0.536502	6.60733	0.081198
					1739	hydrogenase, Fe-only	0.879826	0.782728	1.12405
					1740	NADH:ubiquinone oxidoreductase, NADH-binding (51 kD) subunit	1.18302	1.20859	0.978843
					1741	NADH:ubiquinone oxidoreductase 24 kD subunit	1.21109	1.36559	0.886863
					1742	gamma-glutamyl phosphate reductase	0.668075	0.628698	1.06263
					1743	glutamate 5-kinase	0.968412	1.12046	0.8643
					1744	pyrroline-5-carboxylate reductase	0.875869	0.644446	1.3591
					1751	looped-hinge helix DNA binding domain, AbrB family	0.305783	2.96714	0.103057
					1758	hypothetical protein	1.05288	1.07292	0.981324
					1759	3-isopropylmalate dehydrogenase	0.788432	0.802707	0.982216
					1760	3-isopropylmalate dehydratase, small subunit	0.924197	1.19673	0.772268
					1761	3-isopropylmalate dehydratase, large subunit	0.738637	0.750578	0.98409
					1762	2-isopropylmalate synthase, bacterial type	0.750063	0.687926	1.09033
					1763	ketol-acid reductoisomerase	1.16473	1.35328	0.860669
					1764	acetolactate synthase, small subunit	5.30694	2.32529	2.28227
					1765	acetolactate synthase, large subunit, biosynthetic type	0.947853	0.706946	1.34077
					1766	dihydroxy-acid dehydratase	0.674264	0.758718	0.888688
					1767	branched-chain amino acid aminotransferase, group I	0.0219444	0.106616	0.205826
					1768	Homoserine dehydrogenase	0.543437	0.636132	0.854284
					1770	homoserine kinase	0.486406	0.476541	1.0207
					1772	dephospho-CoA kinase	3.78472	2.39807	1.57823
					1776	DNA polymerase I	1.15936	0.970772	1.19427
					1778	Acyl-coenzyme A synthetases/AMP-(fatty) acid ligases	0.648563	0.898659	0.721701
					1779	Cupin domain.	0.928908	1.76511	0.526261
					1780	2-oxoacid	1.16229	1.3991	0.83074
					1781	Pyruvate:ferredoxin oxidoreductase and related 2-oxoacid:ferredoxin oxidoreductases, beta subunit	0.986922	0.843243	1.17039
					1782	Pyruvate:ferredoxin oxidoreductase and related 2-oxoacid:ferredoxin oxidoreductases, alpha subunit	0.96404	0.937941	1.02783
					1783	hypothetical protein	0.26261	0.559282	0.469548
					1784	hypothetical protein	0.154957	0.495243	0.31289
					1786	hypothetical protein	121.475	15.2754	7.95232
					1793	pantetheine-phosphate adenylyltransferase, bacterial	2.46566	1.70183	1.44883
					1794	DNA-directed DNA polymerase III (polc)	0.0893077	0.090767	0.983922
					1795	Predicted transcriptional regulator containing CBS domains	0.0145071	0.0290252	0.499809
					1798	Predicted Zn-dependent hydrolases of the beta-lactamase fold	0.553676	0.614865	0.900484
					1801	aconitate hydratase, putative, Aquifex type	1.278	1.09775	1.1642
					1808	Transcriptional regulators	3.37954	2.45114	1.37876
					1809	Aspartate/tyrosine/aromatic aminotransferase	0.819556	0.573507	1.42902
					1810	Conserved protein/domain typically associated with flavoprotein oxygenases, DIM6/NTAB family	2.11573	2.04512	1.03453
					1812	Phosphoglycerate dehydrogenase and related dehydrogenases	0.908341	1.00992	0.899417
					1813	Leucyl aminopeptidase (aminopeptidase T)	0.891148	0.74519	1.19587
					1815	Predicted membrane protein	1.29873	1.39484	0.931096
					1820	Uncharacterized protein conserved in bacteria	0.0827324	0.243354	0.339967
					1821	signal peptidase I, bacterial type	0.948947	0.871599	1.08874
					1829	Lactate dehydrogenase and related dehydrogenases	0.749745	0.760598	0.985732
					1830	glycerate kinase	0.0256443	1	0.0256443
					1833	Multimeric flavodoxin WrbA	3.0518	1.77182	1.72241
					1839	FOG: CBS domain	1.00262	1.11858	0.896337
					1840	twin arginine-targeting protein translocase, TatA/E family	0.828025	0.706444	1.1721
					1842	Geranylgeranyl pyrophosphate synthase	0.825877	0.831961	0.992687
					1843	Sec-independent protein secretion pathway components	0.40098	0.909442	0.440908
					1845	hypothetical protein	0.883969	0.778984	1.13477
					1853	ACT domain-containing protein	1.47022	1.19849	1.22673
					1856	Glycerol-3-phosphate dehydrogenase	1.18943	1.29496	0.918506
					1858	ribosome-associated GTPase EngA	0.8163	0.851784	0.958341
					1861	(E)-4-hydroxy-3-methyl-but-2-enyl pyrophosphate reductase (IPP and DMAPP forming)	0.503326	0.538659	0.934405
					1862	1-acyl-sn-glycerol-3-phosphate acyltransferases	0.595799	0.826359	0.720992
					1863	cytidylate kinase	0.794171	0.903158	0.879327
					1866	HutP.	0.872954	0.938741	0.92992
					1876	Phosphatidylserine/phosphatidylglycerophosphate/cardiolipin synthases and related enzymes	0.870843	2.07887	0.418902
					1880	EDD domain protein, DegV family	1.88792	1.62525	1.16162
					1888	2-keto-3-deoxy-D-arabino-heptulosonate-7- phosphate synthase I alpha1	2.48341	2.07885	1.19461
					1892	Transcriptional regulators	0.585188	0.432437	1.35323
					1893	putative heme d1 biosynthesis radical SAM protein NirJ2	0.0503441	0.0903181	0.557409
					1894	putative heme d1 biosynthesis radical SAM protein NirJ1	0.109806	0.356266	0.308213
					1897	hypothetical protein	1.46052	0.175615	8.31665
					1898	hypothetical protein	1.75859	2.21011	0.795703
					1902	naphthoate synthase (dihydroxynaphthoic acid synthetase)	1.98766	1.47816	1.34468
					1904	2-succinyl-5-enolpyruvyl-6-hydroxy-3-cyclohexene-1-carboxylic-acid synthase	1.74093	1.09502	1.58987
					1905	isochorismate synthases	0.0790528	0.213377	0.370484
					1906	isocitrate dehydrogenase, NADP-dependent, eukaryotic type	0.768883	0.987438	0.778665
					1908	ribosome small subunit-dependent GTPase A	74.5744	1.14813	64.953
					1918	large conductance mechanosensitive channel protein	0.0722595	0.0860203	0.840028
					1921	UTP-glucose-1-phosphate uridylyltransferase	0.728432	0.932365	0.781274
					1923	ABC-type multidrug transport system, ATPase and permease components	0.469379	1	0.469379
					1929	Coenzyme PQQ synthesis protein D (PqqD).	7.92573	0.48782	16.2472
					1942	capsular exopolysaccharide family	1.16139	1.03634	1.12066
					1943	Capsular polysaccharide biosynthesis protein	0.730938	0.528323	1.38351
					1952	Predicted nucleoside-diphosphate sugar epimerases	0.220859	30.4342	0.00725695
					1962	Predicted Fe-S oxidoreductases	0.00875141	0.0383028	0.22848
					1963	hypothetical protein	368.862	11.2675	32.7368
					1964	Telomeric repeat-binding factor 2.	0.976309	0.859865	1.13542
					1973	PAS domain S-box/diguanylate cyclase (GGDEF) domain	0.653595	1.06023	0.616465
					1976	Sporulation and spore germination./Immunoglobulin-like domain of bacterial spore germination.	1.14898	1.00409	1.1443
					1977	Uncharacterized conserved protein	0.294723	0.44271	0.665724
					1978	Predicted unusual protein kinase	0.56708	0.0999269	5.67494
					1983	Hemolysins and related proteins containing CBS domains	0.216188	1.18757	0.182042
					1986	Acyl-CoA synthetases (AMP-forming)/AMP-acid ligases II	1.05296	0.970475	1.08499
					1989	lipid kinase, YegS/Rv2252/BmrU family	2.48901	7.86866	0.316319
					1994	hydroxylamine reductase	0.651802	0.824033	0.79099
					1995	formate dehydrogenase family accessory protein FdhD	0.730662	0.563093	1.29759
					1998	Predicted metal-binding protein	0.0749725	0.141206	0.530942
					2000	polyprenyl P-hydroxybenzoate and phenylacrylic acid decarboxylases	0.855615	0.704687	1.21418
					2001	N-methylhydantoinase B/acetone carboxylase, alpha subunit	0.0873834	0.102426	0.853135
					2002	N-methylhydantoinase A/acetone carboxylase, beta subunit	0.165606	0.148149	1.11784
					2003	UbiD family decarboxylases	0.737445	0.678323	1.08716
					2004	Hypothetical protein	0.165982	0.145261	1.14265
					2013	Transposase domain (DUF772).	0.26121	1.09363	0.238846
					2015	Pyridoxamine 5-phosphate oxidase.	0.272298	0.395389	0.688685
					2017	Uroporphyrinogen-III decarboxylase	0.36123	0.940515	0.384077
					2022	reductive dehalogenase	0.335979	0.535062	0.627926
					2025	cAMP-binding proteins - catabolite gene activator and regulatory subunit of cAMP-dependent protein kinases	1.19934	3.12995	0.383183
					2048	cAMP-binding proteins - catabolite gene activator and regulatory subunit of cAMP-dependent protein kinases	0.469226	0.396367	1.18382
					2053	ABC-2 type transporter.	0.812941	0.16877	4.81686
					2055	ABC-type multidrug transport system, ATPase component	1.37122	1.25742	1.0905
					2070/20732	Uroporphyrinogen-III decarboxylase	0.462547	0.61729	0.749319
					2070/20732	Uroporphyrinogen-III decarboxylase	0.588231	0.543367	1.08257
					2074	Predicted cobalamin binding protein	0.599679	0.727078	0.824778
					2084	Uncharacterized protein conserved in bacteria	0.0840612	1.06468	0.0789541
					2087	Predicted transcriptional regulators	0.159909	0.02244	7.12609
					2096	5,10-methylenetetrahydrofolate reductase, prokaryotic form	13.3948	0.130207	102.873
					2130	ATPases of the AAA+ class	2.0204	1.27816	1.58071
					2143	Virulence protein	1.46433	1.42939	1.02444
					2146	23S rRNA (uracil-5-)-methyltransferase RumA	0.00948231	1	0.00948231
					2148	homocitrate synthase NifV	1.15359	0.962619	1.19839
					2149	aspartyl/glutamyl-tRNA(Asn/Gln) amidotransferase, B subunit	0.761944	0.819803	0.929423
					2150	aspartyl/glutamyl-tRNA(Asn/Gln) amidotransferase, A subunit	0.627182	0.628098	0.998542
					2151	aspartyl/glutamyl-tRNA(Asn/Gln) amidotransferase, C subunit	664.71	7.10561	93.5472
					2152	hypothetical protein	0.8285	0.716642	1.15609
					2153	DNA ligase, NAD-dependent	1.30906	1.60499	0.815619
					2154	ATP-dependent DNA helicase PcrA	0.595507	0.752904	0.790947
					2155	MazG nucleotide pyrophosphohydrolase domain.	0.92908	0.212767	4.36666
					2156	phosphoribosyl-ATP pyrophosphohydrolase	0.97237	1.04305	0.932233
					2157	imidazoleglycerol phosphate synthase, cyclase subunit	1.08812	1.13982	0.954646
					2158	phosphoribosylformimino-5-aminoimidazole carboxamide ribotide isomerase	0.696576	0.586945	1.18678
					2159	imidazole glycerol phosphate synthase, glutamine amidotransferase subunit	0.0206084	0.0211671	0.973606
					2160	Imidazoleglycerol-phosphate dehydratase	0.958268	1.34189	0.71412
					2161	histidinol dehydrogenase	0.444395	0.334904	1.32693
					2162	ATP phosphoribosyltransferase	1.16864	0.596878	1.95792
					2163	ATP phosphoribosyltransferase, regulatory subunit	0.995553	0.926095	1.075
					2164	TrpR-related protein YerC/YecD	0.228538	0.897811	0.25455
					2165	histidinol-phosphate aminotransferase	0.494293	0.529391	0.9337
					2169	hypothetical protein	1.56739	1.01505	1.54416
					2170	Uncharacterized protein conserved in bacteria	1.46794	1.1079	1.32497
					2171	Membrane-bound serine protease (ClpP class)	3.52334	2.1291	1.65485
					2177	ACT domain-containing protein	1.96757	2.17732	0.903665
					2178	Coenzyme F390 synthetase	0.9016	0.860106	1.04824
					2180	S-adenosylmethionine synthetase	0.542319	0.488373	1.11046
					2181	phosphopantothenoylcysteine decarboxylase/phosphopantothenate--cysteine ligase, prokaryotic	0.52217	0.375968	1.38887
					2182	DNA-directed RNA polymerase, omega subunit	0.279321	0.345861	0.807611
					2183	guanylate kinase	1.23898	2.86822	0.431968
					2184	Uncharacterized protein conserved in bacteria	8.25607	5.48376	1.50555
					2185	TIGR00255 family protein	1.39461	1.27916	1.09026
					2186	LL-diaminopimelate aminotransferase	0.546947	0.652864	0.837766
					2187	diaminopimelate epimerase	1.28814	0.764401	1.68516
					2189	Predicted RNA-binding protein homologous to eukaryotic snRNP	0.0898039	0.0954246	0.941098
					2190	orotate phosphoribosyltransferase, Thermus family	0.624091	0.543135	1.14905
					2193	orotidine 5''-phosphate decarboxylase, subfamily 1	0.39199	0.635837	0.616494
					2194	dihydroorotate dehydrogenase (subfamily 1) family protein	1.55751	1.50958	1.03175
					2195	2-polyprenylphenol hydroxylase and related flavodoxin oxidoreductases	1.39568	1.09499	1.2746
					2196	carbamoyl-phosphate synthase, large subunit	1.28134	0.188695	6.79055
					2198	dihydroorotase, multifunctional complex type	0.740278	5.53293	0.133795
					2199	aspartate carbamoyltransferase	2.07432	1.89393	1.09525
					2200	Pyrimidine operon attenuation protein/uracil phosphoribosyltransferase	0.71683	0.705157	1.01655
					2201	pseudouridine synthase, RluA family	0.758681	1.13018	0.67129
					2203	Propanediol utilization protein	0.494484	0.731694	0.675807
					2205	YGGT family.	51.3195	10.7881	4.75705
					2206	Uncharacterized protein conserved in bacteria	0.233709	0.688955	0.339222
					2207	pyridoxal phosphate enzyme, YggS family	0.835769	0.987353	0.846474
					2215	cell division protein FtsZ	0.648806	0.693342	0.935766
					2217	Cell division septal protein	0.363469	0.394134	0.922196
					2218	UDP-N-acetylglucosamine 1-carboxyvinyltransferase	0.110043	0.62843	0.175107
					2220	undecaprenyldiphospho-muramoylpentapeptide beta-N-acetylglucosaminyltransferase	1.60892	1.21359	1.32575
					2222	UDP-N-acetylmuramoylalanine--D-glutamate ligase	0.625611	0.864849	0.723376
					2224	UDP-N-acetylmuramoyl-tripeptide--D-alanyl-D-alanine ligase	0.602928	1.14029	0.528751
					2225	UDP-N-acetylmuramyl-tripeptide synthetase	0.663248	0.649057	1.02186
					2229	mraZ protein	57.3507	4.97365	11.5309
					2231	hydrid cluster protein-associated redox disulfide domain	0.967036	0.769837	1.25616
					2233	Fe2+/Zn2+ uptake regulation proteins	2.74694	1.51699	1.81079
					2235	histidinol phosphate phosphatase HisJ family	2.22872	1.42286	1.56637
					2237	Predicted polymerase, most proteins contain PALM domain, HD hydrolase domain and Zn-ribbon domain	0.867907	1.49751	0.579568
					2238	cell envelope-related function transcriptional attenuator common domain	0.201993	0.0921386	2.19227
					2239	selenium donor protein	0.379783	0.293831	1.29252
					2240	seryl-tRNA(sec) selenium transferase	0.950615	0.649558	1.46348
					2242	Negative regulator of genetic competence, sporulation and motility	0.20906	0.45701	0.457452
					2245	Chemotaxis signal transduction protein	0.716087	1.15715	0.618838
					2249	flagellar hook-basal body proteins	0.642049	0.548096	1.17142
					2254	Chemotaxis protein; stimulates methylation of MCP proteins	0.00612687	0.00809028	0.757313
					2255	Chemotaxis protein CheC, inhibitor of MCP methylation	0.715699	0.65901	1.08602
					2256	Predicted glycosyltransferase	1.05795	10.324	0.102474
					2257	ATPases involved in chromosome partitioning	1.90551	1.3575	1.40369
					2258	flagellar biosynthetic protein FlhF	0.638461	0.779032	0.819557
					2264	Flagellar biogenesis protein	0.490715	0.671185	0.731118
					2265	Response regulator containing CheY-like receiver, AAA-type ATPase, and DNA-binding domains	29.8858	6.50365	4.59524
					2266	flagellar motor switch protein FliN	0.272075	0.417166	0.652198
					2267	flagellar motor switch protein FliM	0.208661	0.36239	0.57579
					2268	Flagellar basal body-associated protein	0.106294	0.143789	0.739233
					2269	Uncharacterized protein, possibly involved in motility	19.073	6.38155	2.98878
					2271	flagellar protein export ATPase FliI	0.292585	0.472381	0.619384
					2272	Flagellar biosynthesis/type III secretory pathway protein	0.222775	0.49949	0.446006
					2273	flagellar motor switch protein FliG	0.577092	0.713661	0.808636
					2274	flagellar basal-body M-ring protein/flagellar hook-basal body protein (fliF)	0.561029	0.61152	0.917435
					2276	flagellar basal-body rod protein FlgC	0.0939748	0.524575	0.179145
					2277	Chemotaxis response regulator containing a CheY-like receiver domain and a methylesterase domain	0.828152	0.764242	1.08363
					2278	Chemotaxis signal transduction protein	6.11594	2.46781	2.47828
					2279	Chemotaxis protein histidine kinase and related kinases	0.886977	0.906654	0.978297
					2280	hypothetical protein	0.00961083	6.67501	0.00143982
					2282	Flagellar capping protein	0.0450383	0.280063	0.160815
					2283	Uncharacterized flagellar protein FlaG	1.13826	0.929379	1.22475
					2284	Flagellin and related hook-associated proteins	0.671104	0.464552	1.44463
					2295	hypothetical protein	0.233333	0.66465	0.351061
					2297	carbon storage regulator (csrA)	0.295977	0.577927	0.512135
					2298	Uncharacterized protein conserved in bacteria	0.888943	1.36038	0.653451
					2302	FlgN protein.	1.58962	1.22002	1.30294
					2304	Flagellar motor component	0.311894	0.212052	1.47084
					2307	Uncharacterized protein conserved in bacteria	0.00470683	1	0.00470683
					2308	Methylase of chemotaxis methyl-accepting proteins	0.0935895	0.195774	0.478049
					2325	hypothetical protein	226.171	90.0559	2.51145
					2331	GMP synthase (glutamine-hydrolyzing), C-terminal domain or B subunit/GMP synthase (glutamine-hydrolyzing), N-terminal domain or A subunit	0.655474	0.703271	0.932036
					2332	hypoxanthine phosphoribosyltransferase	0.973693	1.45001	0.671507
					2336	chaperonin GroL	0.653942	0.543496	1.20322
					2337	Co-chaperonin GroES (HSP10)	1.24041	1.02662	1.20825
					2338	Nitrogen regulatory protein PII	0.512803	63.4547	0.00808141
					2339	molybdopterin-guanine dinucleotide biosynthesis protein A	4.27294	0.74607	5.72726
					2340	Uncharacterized NAD(FAD)-dependent dehydrogenases	2.65936	1.03854	2.56068
					2342	EDD domain protein, DegV family	1.00231	0.899558	1.11423
					2343	Transcriptional regulators	5.56849	3.62637	1.53555
					2348	formate dehydrogenase, alpha subunit, archaeal-type	0.650156	1.05681	0.615205
					2349	NADH:ubiquinone oxidoreductase, NADH-binding (51 kD) subunit	0.184175	0.207092	0.88934
					2352	putative glycoprotease GCP	1.20904	1.20861	1.00036
					2354	universal bacterial protein YeaZ	0.244039	0.592489	0.411887
					2356	Imidazolonepropionase and related amidohydrolases	0.47454	0.498451	0.95203
					2357	Transcriptional accessory protein	0.304045	0.423933	0.717201
					2358	Growth inhibitor	14.1069	34.3353	0.410858
					2361	UDP-N-acetylmuramyl tripeptide synthase	0.0689055	0.298994	0.230458
					2363	Uncharacterized protein conserved in bacteria	2.3074	1.66509	1.38575
					2364	molybdopterin-guanine dinucleotide biosynthesis protein MobB	1.27106	0.613442	2.07201
					2365	hypothetical protein	0.942883	1.26522	0.745234
					2366	molybdenum cofactor synthesis domain	2.40059	1.86846	1.2848
					2367	molybdenum cofactor biosynthesis protein MoaC	2.85531	2.22407	1.28382
					2368	2368 2368 molybdenum cofactor biosynthesis protein A, bacterial 2371941	0.40432	0.638236	0.633496
					2369	Molybdopterin biosynthesis enzyme	0.796735	1.035	0.769796
					2370	2370 2370 molybdenum cofactor synthesis domain 2374064	0.837361	0.766326	1.0927
					2371	AT-rich DNA-binding protein	1.60332	1.28358	1.2491
					2372	NADH:ubiquinone oxidoreductase 24 kD subunit	0.171631	0.352712	0.486604
					2373	NADH:ubiquinone oxidoreductase, NADH-binding (51 kD) subunit	0.304226	0.316202	0.962126
					2374	hydrogenase, Fe-only	0.357618	0.513734	0.696114
					2378	Predicted transcriptional regulators	15.0892	10.6514	1.41664
					2379	Uncharacterized conserved protein	0.477425	0.631407	0.756128
					2383	Glutamate dehydrogenase/leucine dehydrogenase	0.886711	1.03302	0.858367
					2384	alanine racemase	0.52023	0.724375	0.718178
					2385	yjeF C-terminal region, hydroxyethylthiazole kinase-related/yjeF N-terminal region	0.199776	0.292364	0.683311
					2387	Putative regulator of cell autolysis	0.761473	0.891146	0.854487
					2388	Transcriptional regulators	0.294603	0.397878	0.740435
					2392	Pyruvate-formate lyase-activating enzyme	1.49297	1.68374	0.886699
					2393	Uncharacterized conserved protein	0.977873	0.896801	1.0904
					2395	FKBP-type peptidyl-prolyl cis-trans isomerase (trigger factor)	0.121845	0.284332	0.428532
					2396	FMN-binding domain.	0.686199	0.799051	0.858767
					2397	hypothetical protein	0.530475	0.678862	0.781418
					2398	reductive dehalogenase	0.803009	1.16585	0.688775
					2401	cAMP-binding proteins - catabolite gene activator and regulatory subunit of cAMP-dependent protein kinases	2.21298	1.75228	1.26292
					2403	Uncharacterized protein related to glutamine synthetase	1.64191	1.33346	1.23131
					2419	Predicted CoA-binding protein	1.44563	1.76103	0.820902
					2422	Saccharopine dehydrogenase and related proteins	6.93225	1.01757	6.81256
					2435	anaerobic ribonucleoside-triphosphate reductase	0.17923	0.438671	0.408576
					2436	transcriptional regulator NrdR	6.49048	1.22426	5.30153
					2438	5-methyltetrahydrofolate--homocysteine methyltransferase	1.4071	0.904347	1.55592
					2439	Response regulators consisting of a CheY-like receiver domain and a winged-helix DNA-binding domain	0.874049	0.83343	1.04874
					2442	Molecular chaperone, HSP90 family	0.88181	0.836677	1.05394
					2443	hypothetical protein	0.963683	0.489633	1.96818
					2448	Uncharacterized conserved protein	9.37461	4.18364	2.24078
					2449	glutamate racemase	0.237924	7.20869	0.0330051
					2451	2-isopropylmalate synthase, bacterial type	1.00825	0.810823	1.24349
					2454	GTP-binding protein TypA/BipA	0.21601	0.297298	0.726579
					2458	homoserine O-succinyltransferase	0.983025	1.16209	0.845913
					2464	cysteine synthase A	1.88795	13.6155	0.138662
					2465	Rrf2 family protein	11.9654	5.33099	2.24451
					2466	Serine acetyltransferase	1.11748	1.22297	0.91374
					2468	Transcriptional regulators	11.0952	9.6033	1.15536
					2469	Dinucleotide-utilizing enzymes involved in molybdopterin and thiamine biosynthesis family 1	1.25458	1.51056	0.83054
					2472	Benzoyl-CoA reductase/2-hydroxyglutaryl-CoA dehydratase subunit, BcrC/BadD/HgdB	0.567905	0.729314	0.778683
					2473	CoA-substrate-specific enzyme activase, putative	0.839961	1.04609	0.80295
					2474	Transcriptional regulator	5.3368	0.829981	6.43003
					2475	OAH/OAS sulfhydrylase	0.824909	0.684002	1.206
					2476	cysteine synthase A	0.812661	0.915413	0.887753
					2477	Beta-propeller domains of methanol dehydrogenase type	1.11884	56.5103	0.0197988
					2478	Uncharacterized conserved protein	1.21834	0.521861	2.3346
					2480	cysteine desulfurase family protein	0.952082	1.06698	0.892315
					2482	DrsE, soluble protein involved in intracellular sulphur reduction1	1.44655	1.4745	0.98104
					2486	glucosamine--fructose-6-phosphate aminotransferase (isomerizing)	1.03887	1.10434	0.940719
					2487	phosphoglucosamine mutase	0.666243	0.666658	0.999377
					2490	TIGR00159 family protein	3.36053	1.89795	1.77061
					2491	Predicted pyrophosphatase	0.00964613	0.110299	0.0874545
					2501	radical SAM-linked protein	5.1956	21.6416	0.240074
					2512	penicillin-binding protein 2	0.0670025	0.0101698	6.58841
					2514	rod shape-determining protein MreC	0.87609	0.668749	1.31004
					2515	cell shape determining protein, MreB/Mrl family	0.937612	0.735992	1.27394
					2518	2-isopropylmalate synthase/homocitrate synthase family protein	1.41668	0.842944	1.68064
					2519	AT-rich DNA-binding protein	0.561738	0.797803	0.704106
					2522	folylpolyglutamate synthase/dihydrofolate synthase	0.0918938	0.321607	0.285733
					2523	valyl-tRNA synthetase	0.870631	0.880317	0.988996
					2524	conserved hypothetical protein	0.857072	0.684555	1.25201
					2530	ribosome biogenesis GTP-binding protein YsxC/EngB	1.15079	1.4333	0.802898
					2531	ATP-dependent protease La	0.744248	0.636994	1.16838
					2533	Membrane protease subunits, stomatin/prohibitin homologs	1.55966	1.14796	1.35863
					2535	ABC-type Fe3+-hydroxamate transport system, periplasmic component	1.45502	1.17567	1.23761
					2537	ABC-type cobalamin/Fe3+-siderophores transport systems, ATPase components	0.580039	0.805368	0.720216
					2538	Uncharacterized conserved protein	2.45127	0.435444	5.62937
					2539	endopeptidase Clp ATP-binding regulatory subunit (clpX)	0.296181	0.396203	0.747549
					2540	trigger factor	0.586419	0.505323	1.16048
					2544	hypothetical protein	50.437	7.75851	6.50086
					2545	Transcriptional regulator	1.58786	1.19377	1.33012
					2547	Protein of unknown function (DUF3343).	0.020129	0.0929073	0.216657
					2548	Predicted redox protein, regulator of disulfide bond formation	1.00518	1.54919	0.648842
					2549	YeeE/YedE family (DUF395).	1.45071	1.40196	1.03477
					2550	cysteine desulfurase family protein	0.642047	1.11962	0.573451
					2555	ribonuclease PH	1.71769	1.40457	1.22293
					2557	Predicted O-methyltransferase	0.0496757	0.0488778	1.01632
					2558	hydro-lyases, Fe-S type, tartrate/fumarate subfamily, beta region	0.775701	0.980052	0.79149
					2559	hydro-lyases, Fe-S type, tartrate/fumarate subfamily, alpha region	3.69326	2.23243	1.65437
					2560	Transcriptional regulators	26.901	8.80302	3.05588
					2562	Response regulator of the LytR/AlgR family	2.18603	1.48051	1.47654
					2566	Lysophospholipase L1 and related esterases	0.384519	0.640636	0.600214
					2572	C-terminal peptidase (prc)	0.0739539	0.140173	0.52759
					2575	Cation/multidrug efflux pump	1.63303	1.74303	0.936895
					2576	RND family efflux transporter, MFP subunit	0.590899	0.714096	0.827478
					2592	hypothetical protein	0.324163	0.517654	0.626216
					2593	hypothetical protein	1.05465	0.587792	1.79425
					2598	Putative cell wall-binding domain	1.00749	1.22439	0.822854
					2600	Predicted glycosyl hydrolase	1.22422	0.958675	1.277
					2602	Sugar transferases involved in lipopolysaccharide synthesis	21.27	0.631103	33.703
					2603	Predicted pyridoxal phosphate-dependent enzyme apparently involved in regulation of cell wall biogenesis	0.628224	0.568153	1.10573
					2604	Glycosyltransferase	1.40346	1.12363	1.24904
					2605	Lipid A core - O-antigen ligase and related enzymes	0.190495	6.13375	0.0310568
					2607	Glycosyltransferase	0.485158	0.424322	1.14337
					2608	Glycosyltransferase	0.498144	5.24426	0.0949884
					2610	Predicted pyridoxal phosphate-dependent enzyme apparently involved in regulation of cell wall biogenesis	0.630669	0.611957	1.03058
					2613	Predicted dehydrogenases and related proteins	0.738054	1.16589	0.633042
					2614	nucleotide sugar dehydrogenase	0.735837	0.774174	0.950481
					2615	Predicted nucleoside-diphosphate sugar epimerases	1.22999	1.65799	0.741855
					2616	Putative cell wall-binding domain	1.38609	1.65364	0.838205
					2622	ATP-dependent Clp protease, proteolytic subunit ClpP	1.07823	1.1911	0.905238
					2625	Citrate synthase	0.732444	0.859499	0.852176
					2630	acetyl-CoA carboxylase, carboxyl transferase, alpha subunit	0.618151	0.630448	0.980494
					2631	acetyl-CoA carboxylase, carboxyl transferase, beta subunit	3.86893	1.80892	2.13881
					2632	acetyl-CoA carboxylase, biotin carboxylase subunit	1.25669	1.01412	1.23919
					2634	acetyl-CoA carboxylase, biotin carboxyl carrier protein	0.389476	0.824255	0.472518
					2635	beta-ketoacyl-acyl-carrier-protein synthase II	0.774332	0.480948	1.61001
					2636	3-oxoacyl-(acyl-carrier-protein) reductase	1.64022	1.59023	1.03144
					2637	malonyl CoA-acyl carrier protein transacylase	1.07946	0.778243	1.38705
					2638	putative enoyl-(acyl-carrier-protein) reductase II	0.973675	0.85798	1.13484
					2640	3-oxoacyl-(acyl-carrier-protein) synthase III	1.17952	1.26532	0.932189
					2645	uncharacterized domain 1	234.981	15.9089	14.7704
					2647	Response regulator containing a CheY-like receiver domain and an HD-GYP domain	0.26914	0.305573	0.880772
					2649	hypothetical protein	0.0914921	0.25852	0.353907
					2650	ribonucleoside-diphosphate reductase, adenosylcobalamin-dependent	0.880348	0.914123	0.963053
					2658	Signal transduction histidine kinase	0.0478191	0.161703	0.295721
					2659	Response regulators consisting of a CheY-like receiver domain and a winged-helix DNA-binding domain	6.59531	3.96647	1.66276
					2661	Transcriptional regulators	2.50169	1.05827	2.36394
					2666	ABC-type branched-chain amino acid transport systems, periplasmic component	0.367645	0.586979	0.626335
					2667	Superfamily II DNA and RNA helicases	0.553879	0.493814	1.12164
					2668	ABC-type spermidine/putrescine transport systems, ATPase components	2.39071	2.26897	1.05366
					2669	molybdate ABC transporter, permease protein	28.3775	28.3775	1
					2670	molybdenum ABC transporter, periplasmic molybdate-binding protein	0.162453	0.24063	0.675114
					2671	DNA binding domain, excisionase family	0.644306	1.20499	0.534698
					2672	EDD domain protein, DegV family	1.27777	0.797586	1.60204
					2673	hypothetical protein	0.0618124	0.0877903	0.704092
					2674	ATP-binding region, ATPase-like1	0.244932	0.162832	1.50421
					2675	Response regulators consisting of a CheY-like receiver domain and a winged-helix DNA-binding domain	0.737049	0.904426	0.814936
					2676	diguanylate cyclase (GGDEF) domain	4.34348	4.79655	0.905544
					2677	Aspartate/tyrosine/aromatic aminotransferase	0.599668	0.587046	1.0215
					2686	uncharacterized domain HDIG	0.311494	0.591186	0.526896
					2687	Signal transduction histidine kinase	11.6266	16.6647	0.697679
					2688	amino acid adenylation domain/thioester reductase domain	5.18965	0.464333	11.1766
					2693	Response regulators consisting of a CheY-like receiver domain and a winged-helix DNA-binding domain	0.725385	0.539166	1.34538
					2694	hypothetical protein	1.2394	1.02699	1.20683
					2695	Transcriptional regulators	0.771687	0.533076	1.44761
					2696	ABC-type multidrug transport system, ATPase and permease components	0.440441	0.352331	1.25008
					2697	ABC-type multidrug transport system, ATPase and permease components	0.572299	0.518465	1.10383
					2705	Glucose-6-phosphate isomerase	0.0631949	0.104806	0.602973
					2708	queuosine biosynthesis protein QueD	4.13957	2.27283	1.82133
					2709	Inorganic pyrophosphatase/exopolyphosphatase	0.721215	0.950952	0.758414
					2710	Uncharacterized protein conserved in bacteria	1.781	1.4259	1.24903
					2717	Response regulators consisting of a CheY-like receiver domain and a winged-helix DNA-binding domain	0.132527	1.46994	0.0901586
					2722	Citrate synthase	0.896589	0.733967	1.22157
					2723	Response regulator containing CheY-like receiver domain and AraC-type DNA-binding domain	0.714813	6.76699	0.105632
					2726	fructose-1,6-bisphosphate aldolase, class II, various bacterial and amitochondriate protist	1.22267	1.38155	0.885
					2728	phosphoribosylformylglycinamidine synthase, clade II	1.54311	0.988211	1.56152
					2747	hypothetical protein	0.771342	0.841159	0.917
					2748	SsrA-binding protein	2.89706	10.2509	0.282614
					2750	vacuolar-type H(+)-translocating pyrophosphatase	1.34619	1.00792	1.33562
					2752	phosphopyruvate hydratase	0.699784	0.646163	1.08298
					2753	2,3-bisphosphoglycerate-independent phosphoglycerate mutase	0.97996	0.789607	1.24107
					2754	triosephosphate isomerase	0.688319	0.957619	0.718782
					2755	3-phosphoglycerate kinase	0.432801	0.522669	0.82806
					2757	K+ transport systems, NAD-binding component	1.17488	1.00077	1.17398
					2759	conserved hypothetical protein	0.863199	0.797646	1.08218
					2761	Predicted P-loop-containing kinase	1.86633	1.20023	1.55499
					2762	hypothetical protein	0.772752	0.694554	1.11259
					2766	Response regulator containing a CheY-like receiver domain and an HTH DNA-binding domain	0.0471268	0.316591	0.148857
					2767	ABC-type multidrug transport system, ATPase component	1.45949	0.72316	2.01821
					2770	3-methyl-2-oxobutanoate hydroxymethyltransferase	1.2963	0.833002	1.55618
					2771	excinuclease ABC, A subunit	0.614864	0.684911	0.897729
					2772	excinuclease ABC, B subunit	1.2985	1.8232	0.712209
					2774	C-terminal peptidase (prc)	0.629608	0.627886	1.00274
					2775	Membrane proteins related to metalloendopeptidases	0.121521	0.129737	0.936672
					2776	Cell division protein	0.0421026	1.03503	0.0406776
					2777	cell division ATP-binding protein FtsE	0.361983	0.369761	0.978965
					2778	Transketolase, C-terminal subunit	1.02767	0.979145	1.04956
					2779	Transketolase, N-terminal subunit	1.00825	0.957817	1.05266
					2780	peptide chain release factor 21	0.15341	0.256921	0.59711
					2781	preprotein translocase, SecA subunit	0.853043	0.908363	0.939099
					2782	ribosomal subunit interface protein	1.74376	0.918283	1.89894
					2787	Glycosyltransferase	1.27909	0.751964	1.701
					2789	cell shape determining protein, MreB/Mrl family	0.824909	0.927725	0.889174
					2794	UDP-N-acetylglucosamine 1-carboxyvinyltransferase	0.549551	0.475366	1.15606
					2797	F0F1-type ATP synthase, epsilon subunit (mitochondrial delta subunit)	1.90218	1.46247	1.30066
					2798	ATP synthase, F1 beta subunit	0.803749	0.746405	1.07683
					2799	ATP synthase, F1 gamma subunit	2.35122	1.45952	1.61095
					2800	proton translocating ATP synthase, F1 alpha subunit	0.905609	0.730763	1.23926
					2801	ATP synthase, F1 delta subunit	0.86437	1.03291	0.836832
					2802	ATP synthase, F0 subunit b	0.810603	0.995081	0.81461
					2807	UDP-N-acetylglucosamine 2-epimerase	0.463583	0.404871	1.14502
					2808	Glycine/serine hydroxymethyltransferase	0.670826	0.769734	0.871504
					2809	TIGR01440 family protein	3.25087	1.06036	3.06581
					2810	ribose 5-phosphate isomerase B	2.8512	2.80661	1.01589
					2811	Protein-tyrosine-phosphatase	21.2963	4.31379	4.93681
					2815	peptide chain release factor 1	0.445145	0.416916	1.06771
					2818	ribosomal protein L31	0.424437	0.702296	0.604357
					2819	fructose-1,6-bisphosphatase, class II	0.508869	0.535135	0.950916
					2820	fructose-6-phosphate aldolase, TalC/MipB family	0.536806	0.751748	0.714077
					2822	Response regulator containing CheY-like receiver, AAA-type ATPase, and DNA-binding domains	3.0284	3.77866	0.801449
					2823	alanine racemase	0.653992	0.425077	1.53853
					2824	Uncharacterized protein involved in methicillin resistance	1.17177	0.926867	1.26423
					2825	CTP synthase	1.28769	0.885802	1.4537
					2826	arginyl-tRNA synthetase	1.13635	1.13308	1.00289
					2830	serine-pyruvate aminotransferase/archaeal aspartate aminotransferase	0.591136	0.763821	0.773919
					2831	Asparaginyl-tRNA synthetase1	1.00061	1.15567	0.865826
					2832	Uncharacterized protein conserved in bacteria	0.832198	0.694412	1.19842
					2833	Predicted N6-adenine-specific DNA methylase	1.15463	1.32347	0.872425
					2843	TIGR00299 family protein	0.716701	0.676944	1.05873
					2848	Precorrin isomerase	0.830217	0.937021	0.886018
					2850	Uncharacterized conserved protein	1.68148	2.08305	0.807221
					2851	glutamate-1-semialdehyde-2,1-aminomutase	0.320711	0.499338	0.642273
					2852	Delta-aminolevulinic acid dehydratase	0.592707	0.760184	0.779688
					2853	Uroporphyrinogen-III methylase	0.859616	0.869525	0.988604
					2854	porphobilinogen deaminase	0.648678	0.717981	0.903476
					2857	glutamyl-tRNA reductase	0.068943	0.121448	0.567674
					2859	precorrin-4 C11-methyltransferase	1.06083	1.10951	0.956118
					2860	precorrin-2 C20-methyltransferase	1.07886	1.00048	1.07835
					2862	cobalt transport protein ATP-binding subunit	0.0400897	1.0423	0.0384626
					2864	cobalt transport protein	0.0339479	0.149768	0.22667
					2873	Trypsin-like serine proteases, typically periplasmic, contain C-terminal PDZ domain	0.00622929	0.008711	0.715107
					2875	hypothetical protein	0.422599	0.394838	1.07031
					2885	adenylosuccinate synthase	0.632752	0.625737	1.01121
					2886	replicative DNA helicase	0.103009	0.126591	0.813717
					2887	ATP-dependent protease, Lon family	0.71403	0.607181	1.17597
					2888	ribosomal protein L9	0.783291	0.609138	1.2859
					2891	ribosomal protein S18	2.50957	2.31964	1.08188
					2892	Single-stranded DNA-binding protein	2.26155	1.2923	1.75002
					2893	ribosomal protein S6	2.88391	2.5012	1.15301
					2894	GTP-binding protein YchF	0.684822	0.897803	0.762775
					2895	Uncharacterized protein conserved in bacteria	0.00201723	0.158267	0.0127458
					2896	Uncharacterized membrane protein, required for colicin V production	1.03715	0.612771	1.69256
					2898	selenocysteine-specific elongation factor SelB	1.12563	1.37488	0.818709
					2900	hypothetical protein	0.935827	0.749933	1.24788
					2901	ParB-like partition proteins	0.77537	0.847787	0.914581
					2902	ATPases involved in chromosome partitioning	1.36623	0.89256	1.53069
					2904	glucose-inhibited division protein A	0.303246	0.220742	1.37376
					2905	tRNA modification GTPase TrmE	0.42061	0.563524	0.746392
					2906	Predicted RNA-binding protein	0.77549	0.791885	0.979297
					2907	Preprotein translocase subunit YidC	7.68206	3.84588	1.99748
					*	LSU ribosomal protein L34p	0.00296444	0.00447158	0.662953
						* this study, on reverse strand, base pair 0122-0 and 294336-2937077, note alternativ start codon GTG
						1 annotated as pseudogenes, prediction of function is based on similarity to Dehalobacter sp. E1 (Maphosa 2012)
						2 Dehre_2070 and Dehre_2073 are the result of a gene duplication, we can therefore not confidently assign a locus tag to these values
						3 fold more or more increase in relative abundance
						3 fold more or more decrease in relative abundance
						can not identified in my dataset---Yue

## Sheet: Table S4
Supplementary material to the paper entitled
Functional genomics of corrinoid starvation in the organohalide-respiring bacterium Dehalobacter restrictus strain PER-K23
by A. Rupakula, Y. Lue, T. Kruse, S. Boeren, C. Holliger, H. Smidt & J. Maillard
Table S4. Comparative proteomic dataset for D. restrictus cultivating in low, mid and high corrinoid concentations (see text for details)
Protein IDs	Locus tag	Annotated function	t-test Difference High vs Low	t-test Difference Mid vs Low	t-test Difference High vs Mid
Dehre_0001	0001	chromosomal replication initiator protein DnaA	-0.0186345	-0.048557	0.0299225
Dehre_0002	0002	DNA polymerase III, beta subunit	-0.0505877	-0.0953341	0.0447464
Dehre_0003	0003	RecF protein	0.108892	-0.18438	0.293272
Dehre_0004	0004	hypothetical protein	0.137892	0.310652	-0.172759
Dehre_0005	0005	DNA gyrase, B subunit	-0.000659943	-0.0588306	0.0581706
Dehre_0006	0006	DNA gyrase, A subunit	-0.0164528	-0.139524	0.123072
Dehre_0007	0007	pyridoxal 5-phosphate synthase, synthase subunit Pdx1	0.0461375	-0.200583	0.246721
Dehre_0008	0008	pyridoxal 5-phosphate synthase, glutaminase subunit Pdx2	-0.0788358	-0.144148	0.0653125
Dehre_0009	0009	seryl-tRNA synthetase	0.0781457	-0.0670458	0.145192
Dehre_0018	0018	Predicted DNA-binding proteins	0.236951	0.243315	-0.00636435
Dehre_0019	0019	Uncharacterized conserved protein	0.393817	0.240843	0.152974
Dehre_0020	0020	MinD superfamily P-loop ATPase containing an inserted ferredoxin domain	0.49962	0.38272	0.116901
Dehre_0021	0021	MinD superfamily P-loop ATPase containing an inserted ferredoxin domain	0.148057	0.283194	-0.135137
Dehre_0022	0022	ATPases involved in chromosome partitioning	0.271942	0.242759	0.0291837
Dehre_0026	0026	Signal transduction histidine kinase	-0.260589	-0.304301	0.0437117
Dehre_0027	0027	Response regulators consisting of a CheY-like receiver domain and a winged-helix DNA-binding domain	-0.274149	-0.203067	-0.0710818
Dehre_0028	0028	Protein of unknown function (DUF2680).	-0.230704	-0.611336	0.380632
Dehre_0029	0029	hypothetical protein	-0.358481	-0.419738	0.0612574
Dehre_0032	0032	Protein-tyrosine-phosphatase	-0.836287	-0.816854	-0.0194332
Dehre_0040	0040	K+ transport systems, NAD-binding component	-0.105873	-0.115541	0.00966787
Dehre_0042	0042	Na+/H+ antiporter NhaD and related arsenite permeases	-1.18226	-0.246794	-0.93547
Dehre_0044	0044	Na+/H+ antiporter	-0.51485	-0.460858	-0.053992
Dehre_0046	0046	hypothetical protein	-0.0753167	-0.0286411	-0.0466757
Dehre_0048	0048	hypothetical protein	-0.545028	-0.295358	-0.24967
Dehre_0050	0050	hypothetical protein	0.0434051	-0.137746	0.181151
Dehre_0053	0053	putative beta-lysine N-acetyltransferase	-0.193657	-0.283339	0.0896819
Dehre_0054	0054	lysine-2,3-aminomutase	-0.21388	-0.389414	0.175533
Dehre_0059	0059	hypothetical protein	-0.0483508	-0.0794679	0.0311171
Dehre_0081	0081	hypothetical protein	-0.331994	0.183951	-0.515945
Dehre_0093	0093	Predicted ATPase (AAA+ superfamily)	0.245495	0.29809	-0.0525942
Dehre_0106	0106	L-lactate permease	0.0933417	0.014142	0.0791996
Dehre_0117	0117	RND family efflux transporter, MFP subunit	0.0600513	-0.0117542	0.0718055
Dehre_0121	0121	Transcriptional regulator	-2.18782	-0.822031	-1.36579
Dehre_0124	0124	DNA polymerase III, subunit gamma and tau	-0.133043	-0.207491	0.0744486
Dehre_0125	0125	DNA-binding protein, YbaB/EbfC family	0.0870651	0.0773325	0.00973256
Dehre_0126	0126	recombination protein RecR	-0.0338254	-0.196282	0.162457
Dehre_0128	0128	pyruvate:ferredoxin (flavodoxin) oxidoreductase, homodimeric	-0.0223452	-0.0460968	0.0237516
Dehre_0131	0131	hypothetical protein	-0.00554673	-0.0356297	0.030083
Dehre_0132	0132	Uncharacterized homolog of PSP1	-0.0919348	-0.182252	0.0903174
Dehre_0133	0133	Uncharacterized protein conserved in bacteria	-0.0893984	1.03657	-1.12596
Dehre_0134	0134	probable S-adenosylmethionine-dependent methyltransferase, YraL family	0.00284259	-0.075	0.0778426
Dehre_0135	0135	looped-hinge helix DNA binding domain, AbrB family	0.124418	-0.00991249	0.13433
Dehre_0136	0136	methionyl-tRNA synthetase/methionyl-tRNA synthetase C-terminal region/beta chain	0.0659924	-0.0457795	0.111772
Dehre_0142	0142	CO dehydrogenase/CO-methylating acetyl-CoA synthase complex, beta subunit	-0.0451835	-0.0232644	-0.0219191
Dehre_0143	0143	Pterin binding enzyme	0.210841	0.166388	0.044453
Dehre_0150	0150	Pterin binding enzyme.	-0.00155449	-0.105725	0.10417
Dehre_0151	0151	5,10-methylene-tetrahydrofolate dehydrogenase/Methenyl tetrahydrofolate cyclohydrolase	-0.0164042	-0.0446847	0.0282806
Dehre_0152	0152	Methenyl tetrahydrofolate cyclohydrolase	-0.0682071	-0.0896715	0.0214643
Dehre_0153	0153	Formyltetrahydrofolate synthetase	-0.0351407	-0.0707328	0.0355921
Dehre_0155	0155	5,10-methylenetetrahydrofolate reductase	-0.507914	-0.489809	-0.018105
Dehre_0156	0156	Uncharacterized metal-binding protein	0.0746682	0.00170072	0.0729675
Dehre_0157	0157	Transcriptional regulators	-0.0778735	0.00193342	-0.079807
Dehre_0159	0159	7-cyano-7-deazaguanine reductase	0.0278322	-0.0135512	0.0413834
Dehre_0161	0161	glycerol kinase	-0.11961	-0.154285	0.0346758
Dehre_0162	0162	Predicted metal-dependent hydrolase	-0.181249	0.116215	-0.297464
Dehre_0165	0165	phosphomethylpyrimidine kinase	-0.242271	-0.172288	-0.0699835
Dehre_0167	0167	hydroxyethylthiazole kinase	-0.0866025	-0.202017	0.115415
Dehre_0168	0168	thiamine-phosphate pyrophosphorylase	-0.0828872	-0.201679	0.118792
Dehre_0175	0175	Pyruvate:ferredoxin oxidoreductase and related 2-oxoacid:ferredoxin oxidoreductases, gamma subunit	0.0424436	-0.0300948	0.0725384
Dehre_0176	0176	indolepyruvate ferredoxin oxidoreductase, alpha subunit	0.064435	-0.0443652	0.1088
Dehre_0180	0180	Small primase-like proteins (Toprim domain)	0.805126	0.877048	-0.0719218
Dehre_0181	0181	dimethyladenosine transferase	0.0501873	0.0352228	0.0149644
Dehre_0185	0185	4-diphosphocytidyl-2C-methyl-D-erythritol kinase	-0.000889301	0.0594872	-0.0603765
Dehre_0186	0186	Transcriptional regulators	-0.00228532	-0.0933844	0.0910991
Dehre_0187	0187	pur operon repressor, Bacillus subtilis type	-0.251309	-0.136773	-0.114536
Dehre_0188	0188	Uncharacterized protein, involved in the regulation of septum location	0.257983	0.0704285	0.187554
Dehre_0189	0189	UDP-N-acetylglucosamine diphosphorylase/glucosamine-1-phosphate N-acetyltransferase	0.134439	0.0919215	0.042517
Dehre_0190	0190	ribose-phosphate pyrophosphokinase	0.0669603	-0.0536245	0.120585
Dehre_0192	0192	peptidyl-tRNA hydrolase	-0.0857323	0.00735283	-0.0930851
Dehre_0194	0194	transcription-repair coupling factor (mfd)	0.0677389	0.0713552	-0.00361633
Dehre_0195	0195	Parvulin-like peptidyl-prolyl isomerase	0.063132	0.00489934	0.0582326
Dehre_0197	0197	MazG family protein	0.0829891	-0.0525036	0.135493
Dehre_0198	0198	Bacterial nucleoid DNA-binding protein	0.115695	0.0550369	0.0606581
Dehre_0199	0199	Ribosome-associated heat shock protein implicated in the recycling of the 50S subunit (S4 paralog)	0.147546	0.186398	-0.0388524
Dehre_0205	0205	tRNA(Ile)-lysidine synthetase, N-terminal domain/tRNA(Ile)-lysidine synthetase, C-terminal domain	-0.818184	0.105978	-0.924162
Dehre_0206	0206	ATP-dependent metalloprotease FtsH	-0.0399704	-0.200967	0.160997
Dehre_0207	0207	Nucleoside diphosphate kinase	0.044872	-0.138054	0.182926
Dehre_0208	0208	Uncharacterized protein conserved in bacteria	-0.0806096	-0.0898789	0.00926924
Dehre_0209	0209	Uncharacterized protein conserved in bacteria	-0.122751	-0.218357	0.0956068
Dehre_0210	0210	dihydropteroate synthase	-0.00736046	-0.141118	0.133758
Dehre_0211	0211	dihydroneopterin aldolase	0.0419842	-0.0202374	0.0622217
Dehre_0212	0212	2-amino-4-hydroxy-6-hydroxymethyldihydropteridine pyrophosphokinase	0.0897465	-0.128795	0.218542
Dehre_0213	0213	Uncharacterized conserved protein	0.0805858	0.0969488	-0.016363
Dehre_0214	0214	pantoate--beta-alanine ligase	0.0986916	-0.07419	0.172882
Dehre_0216	0216	Quinolinate synthetase complex, A subunit	-0.0673653	-0.0538661	-0.0134993
Dehre_0217	0217	L-aspartate oxidase	0.0548081	-0.151194	0.206003
Dehre_0218	0218	nicotinate-nucleotide pyrophosphorylase	0.0195707	-0.0384232	0.0579939
Dehre_0219	0219	Type III pantothenate kinase	-0.111002	-0.0756952	-0.0353065
Dehre_0221	0221	Transposase	0.0256071	-0.167399	0.193007
Dehre_0222	0222	transcription elongation factor GreA	0.147796	-0.175996	0.323792
Dehre_0223	0223	Lysyl-tRNA synthetase (class II)	-0.0273727	-0.0471834	0.0198107
Dehre_0230	0230	phosphoserine aminotransferase	0.0183773	-0.156878	0.175255
Dehre_0231	0231	Phosphoglycerate dehydrogenase and related dehydrogenases	-0.0193745	-0.22756	0.208186
Dehre_0232	0232	Uncharacterized conserved protein	-0.100995	-0.217208	0.116213
Dehre_0233	0233	peptidase T-like protein	-0.0251981	-0.143511	0.118313
Dehre_0244	0244	hypothetical protein	-0.512157	0.471326	-0.983483
Dehre_0251	0251	ABC-type Fe3+-hydroxamate transport system, periplasmic component	-0.276726	-0.148371	-0.128355
Dehre_0252	0252	Conserved protein/domain typically associated with flavoprotein oxygenases	-0.523539	-0.26322	-0.260319
Dehre_0253	0253	Multimeric flavodoxin WrbA	-0.449379	-0.0613416	-0.388037
Dehre_0258	0258	DNA binding domain, excisionase family	0.00636832	0.154154	-0.147786
Dehre_0259	0259	molybdenum ABC transporter, periplasmic molybdate-binding protein	-0.0439968	-0.10573	0.0617336
Dehre_0261	0261	ABC-type spermidine/putrescine transport systems, ATPase components	-0.357099	-0.454905	0.0978063
Dehre_0262	0262	Uncharacterized conserved protein	0.310242	0.561397	-0.251154
Dehre_0264	0264	hypothetical protein	0.0564434	-0.772794	0.829237
Dehre_0265	0265	Predicted DNA-binding protein	0.268932	0.202993	0.0659386
Dehre_0266	0266	Uncharacterized conserved protein	0.459449	0.141794	0.317656
Dehre_0267	0267	MinD superfamily P-loop ATPase containing an inserted ferredoxin domain	0.230139	0.192786	0.0373532
Dehre_0268	0268	MinD superfamily P-loop ATPase containing an inserted ferredoxin domain	0.202162	0.192014	0.0101487
Dehre_0269	0269	ATPases involved in chromosome partitioning	0.220958	0.177663	0.0432949
Dehre_0271	0271	Predicted permeases	-0.0215937	0.839835	-0.861429
Dehre_0277	0277	Precorrin-6x reductase	-0.960112	-0.238542	-0.72157
Dehre_0278	0278	cobalamin biosynthesis protein CbiM	1.79834	2.05659	-0.258257
Dehre_0280	0280	cobalt ABC transporter, permease protein CbiQ	-0.884354	-0.104111	-0.780243
Dehre_0281	0281	ABC-type Fe3+-hydroxamate transport system, periplasmic component	-1.813	-0.148895	-1.6641
Dehre_0282	0282	Uncharacterized conserved protein	-1.7669	-0.237761	-1.52913
Dehre_0284	0284	ABC-type cobalamin/Fe3+-siderophores transport systems, ATPase components	-1.91697	-0.328387	-1.58858
Dehre_0285	0285	Uncharacterized conserved protein	-1.90501	-0.402897	-1.50211
Dehre_0286	0286	ABC-type Fe3+-hydroxamate transport system, periplasmic component	-1.31251	-0.26259	-1.04992
Dehre_0287	0287	cobaltochelatase, CobN subunit	-1.48746	-0.384338	-1.10312
Dehre_0288	0288	Mg-chelatase subunit ChlI	-1.66535	-0.357763	-1.30759
Dehre_0289	0289	Mg-chelatase subunit ChlI	-1.44029	-0.471901	-0.968388
Dehre_0290	0290	radical SAM additional 4Fe4S-binding domain	-1.22934	-0.345295	-0.884044
Dehre_0291	0291	ABC-type multidrug transport system, ATPase component	-1.45977	-0.460829	-0.998936
Dehre_0299	0299	Arginine/lysine/ornithine decarboxylases	-0.106507	-0.821149	0.714643
Dehre_0300	0300	spermidine synthase	-0.122041	-0.191815	0.0697734
Dehre_0301	0301	Ubiquinone biosynthesis protein COQ7	0.177248	0.0729478	0.1043
Dehre_0302	0302	PAS domain S-box/diguanylate cyclase (GGDEF) domain	-0.104491	-0.186551	0.0820605
Dehre_0306	0306	hypothetical protein	-0.0369762	-0.0470462	0.01007
Dehre_0308	0308	threonyl-tRNA synthetase	0.0837838	-0.0326637	0.116447
Dehre_0309	0309	Predicted HD-superfamily hydrolase	0.0820567	0.0150997	0.066957
Dehre_0310	0310	Uncharacterized ABC-type transport system, periplasmic component/surface lipoprotein	0.045222	0.0288687	0.0163533
Dehre_0312	0312	Translation initiation factor 3	0.114423	-0.00284449	0.117267
Dehre_0314	0314	ribosomal protein L20	0.261801	0.135264	0.126537
Dehre_0315	0315	rRNA methylases	-0.829233	-0.0826936	-0.746539
Dehre_0316	0316	phenylalanyl-tRNA synthetase, alpha subunit	0.0859149	-0.0565405	0.142455
Dehre_0317	0317	phenylalanyl-tRNA synthetase, beta subunit, non-spirochete bacterial	0.0497669	-0.0433149	0.0930818
Dehre_0318	0318	Uncharacterized protein conserved in bacteria	-0.275638	0.227407	-0.503044
Dehre_0319	0319	ACT domain-containing protein	0.149688	0.267591	-0.117903
Dehre_0320	0320	Uncharacterized conserved protein	-0.00821718	-0.0944147	0.0861975
Dehre_0338	0338	Collagenase and related proteases	0.138156	0.00485277	0.133303
Dehre_0339	0339	MutS2 family protein	0.0118863	-0.0816593	0.0935456
Dehre_0340	0340	penicillin-binding protein, 1A family	-0.0516005	-0.0327457	-0.0188548
Dehre_0341	0341	Tyrosyl-tRNA synthetase	0.0954307	-0.0498384	0.145269
Dehre_0368	0368	DNA or RNA helicases of superfamily II	-1.01018	-0.339163	-0.671017
Dehre_0380	0380	DNA methylase	1.76216	0.573301	1.18885
Dehre_0384	0384	hypothetical protein	-0.0444552	0.142147	-0.186603
Dehre_0385	0385	Predicted Zn peptidase	-0.359591	-0.691854	0.332263
Dehre_0434	0434	ABC-type antimicrobial peptide transport system, ATPase component	-0.366355	0.0055577	-0.371913
Dehre_0447	0447	hypothetical protein	0.08611	0.190991	-0.104881
Dehre_0450	0450	hypothetical protein	-0.0207806	0.664389	-0.685169
Dehre_0456	0456	hypothetical protein	0.146889	0.123619	0.0232697
Dehre_0462	0462	ADP-ribose pyrophosphatase	-0.16265	-0.308407	0.145756
Dehre_0463	0463	hypothetical protein	-0.0530392	0.0696268	-0.122666
Dehre_0464	0464	Transcriptional repressor of class III stress genes	0.00597906	0.215101	-0.209122
Dehre_0465	0465	Uncharacterized protein with conserved CXXC pairs	-0.0569989	0.141371	-0.19837
Dehre_0466	0466	Arginine kinase	-0.0925891	0.0428708	-0.13546
Dehre_0467	0467	ATPases with chaperone activity, ATP-binding subunit	-0.0359535	0.00404008	-0.0399936
Dehre_0468	0468	DNA repair protein RadA	-0.054961	-0.020143	-0.034818
Dehre_0469	0469	hypothetical protein	-0.030224	-0.0953719	0.0651479
Dehre_0470	0470	Integral membrane protein (PIN domain superfamily)	-0.00472959	-0.0766621	0.0719325
Dehre_0471	0471	2-C-methyl-D-erythritol 2,4-cyclodiphosphate synthase/2-C-methyl-D-erythritol 4-phosphate cytidylyltransferase	0.0315849	0.0485209	-0.016936
Dehre_0472	0472	glutamyl-tRNA synthetase, bacterial family	-0.0120347	-0.0946064	0.0825717
Dehre_0473	0473	cysteinyl-tRNA synthetase	-0.016139	-0.102017	0.0858777
Dehre_0474	0474	Uncharacterized protein conserved in bacteria	-1.02977	0.131629	-1.1614
Dehre_0475	0475	Predicted alternative thymidylate synthase	-0.0420084	-0.0455567	0.0035483
Dehre_0476	0476	Dihydrofolate reductase	0.0587878	-0.0924559	0.151244
Dehre_0477	0477	rRNA methylase, putative, group 3	-0.0665843	-0.211014	0.14443
Dehre_0478	0478	RNA polymerase sigma-H factor	0.168902	-0.0477784	0.21668
Dehre_0483	0483	Response regulator containing a CheY-like receiver domain and an HTH DNA-binding domain	-0.541929	-0.0689553	-0.472974
Dehre_0486	0486	Predicted membrane protein	-0.070696	-0.18639	0.115694
Dehre_0487	0487	Predicted metal-dependent hydrolase of the TIM-barrel fold	0.118157	-0.0264723	0.144629
Dehre_0488	0488	ribosomal protein L33, bacterial type	-0.0171766	0.149173	-0.166349
Dehre_0490	0490	transcription termination/antitermination factor NusG	0.058856	0.0684738	-0.00961781
Dehre_0491	0491	50S ribosomal protein L11	0.0653941	-0.0406768	0.106071
Dehre_0492	0492	ribosomal protein L1, bacterial/chloroplast	0.0461718	-0.0391486	0.0853205
Dehre_0493	0493	Ribosomal protein L10	0.144974	0.0148128	0.130161
Dehre_0494	0494	ribosomal protein L7/L12	0.234595	0.0271378	0.207457
Dehre_0495	0495	DNA-directed RNA polymerase, beta subunit	-0.040451	-0.0308278	-0.00962321
Dehre_0496	0496	DNA-directed RNA polymerase, beta subunit, predominant form	0.00617599	-0.0714432	0.0776192
Dehre_0497	0497	Ribosomal protein HS6-type (S12/L30/L7a)	0.32822	0.265193	0.0630274
Dehre_0498	0498	ribosomal protein S12, bacterial/organelle	0.396857	0.35872	0.0381368
Dehre_0499	0499	ribosomal protein S7, bacterial/organelle	0.0775407	-0.0431728	0.120714
Dehre_0500	0500	translation elongation factor EF-G	0.139669	-0.0296656	0.169335
Dehre_0501	0501	translation elongation factor TU	0.0571753	-0.144913	0.202088
Dehre_0502	0502	ribosomal protein S10, bacterial/organelle	0.158507	0.00835927	0.150148
Dehre_0503	0503	50S ribosomal protein L3, bacterial	0.0354592	-0.0227639	0.0582231
Dehre_0504	0504	50S ribosomal protein L4, bacterial/organelle	0.0846732	0.00202497	0.0826483
Dehre_0505	0505	ribosomal protein L23	0.153279	0.0380077	0.115272
Dehre_0506	0506	ribosomal protein L2, bacterial/organellar	0.40983	0.123686	0.286144
Dehre_0507	0507	ribosomal protein S19, bacterial/organelle	-0.0666777	-0.196573	0.129895
Dehre_0508	0508	ribosomal protein L22, bacterial type	0.104896	0.0191987	0.0856975
Dehre_0509	0509	ribosomal protein S3, bacterial type	0.0558421	-0.0871433	0.142985
Dehre_0510	0510	ribosomal protein L16, bacterial/organelle	0.157476	0.0993058	0.05817
Dehre_0511	0511	ribosomal protein L29	0.22882	0.0870234	0.141797
Dehre_0512	0512	30S ribosomal protein S17	0.18498	-0.0249856	0.209965
Dehre_0513	0513	ribosomal protein L14, bacterial/organelle	0.0345914	-0.04949	0.0840813
Dehre_0514	0514	ribosomal protein L24, bacterial/organelle	0.119507	0.00106335	0.118443
Dehre_0515	0515	ribosomal protein L5	0.0299813	-0.0587273	0.0887086
Dehre_0516	0516	ribosomal protein S14	0.0746177	0.0548531	0.0197646
Dehre_0517	0517	ribosomal protein S8	0.0470807	-0.00552845	0.0526091
Dehre_0518	0518	ribosomal protein L6, bacterial type	0.107785	-0.0230411	0.130826
Dehre_0519	0519	ribosomal protein L18, bacterial type	0.134073	0.0640961	0.0699771
Dehre_0520	0520	ribosomal protein S5, bacterial/organelle type	0.0766624	0.0228017	0.0538607
Dehre_0521	0521	ribosomal protein L15, bacterial/organelle	0.0798314	-0.0444934	0.124325
Dehre_0522	0522	preprotein translocase, SecY subunit	0.00113519	-0.156315	0.15745
Dehre_0523	0523	adenylate kinases	0.115773	-0.0417436	0.157516
Dehre_0524	0524	methionine aminopeptidase, type I	0.0109119	-0.055028	0.0659399
Dehre_0525	0525	translation initiation factor IF-1	0.172837	0.149591	0.0232461
Dehre_0526	0526	ribosomal protein L36, bacterial type	-0.803054	0.352937	-1.15599
Dehre_0527	0527	30S ribosomal protein S13	0.19492	0.109214	0.0857054
Dehre_0528	0528	30S ribosomal protein S11	0.299347	0.152351	0.146996
Dehre_0529	0529	ribosomal protein S4, bacterial/organelle type	0.0968094	-0.00246716	0.0992765
Dehre_0530	0530	DNA-directed RNA polymerase, alpha subunit, bacterial and chloroplast-type	0.152372	-0.0394805	0.191852
Dehre_0531	0531	ribosomal protein L17	0.0275456	-0.0515582	0.0791038
Dehre_0533	0533	ribosomal protein L13, bacterial type	0.189201	0.125349	0.0638523
Dehre_0534	0534	Ribosomal protein S9	0.106761	0.00218391	0.104577
Dehre_0536	0536	hypothetical protein	-0.21022	0.505828	-0.716048
Dehre_0537	0537	ABC-type multidrug transport system, ATPase component	-0.405977	-0.214499	-0.191479
Dehre_0542	0542	N-acetyl-gamma-glutamyl-phosphate reductase, common form	0.218134	0.010819	0.207315
Dehre_0543	0543	glutamate N-acetyltransferase/amino-acid acetyltransferase	0.215112	0.165797	0.0493153
Dehre_0544	0544	acetylglutamate kinase	0.0399462	0.0351996	0.0047466
Dehre_0545	0545	acetylornithine and succinylornithine aminotransferases	0.0985688	0.0479789	0.0505899
Dehre_0547	0547	Large extracellular alpha-helical protein	-0.40724	-0.158886	-0.248354
Dehre_0548	0548	NifU homolog involved in Fe-S cluster formation	-0.544662	-1.02861	0.483949
Dehre_0549	0549	Aspartate/tyrosine/aromatic aminotransferase	0.0776488	0.0619822	0.0156666
Dehre_0551	0551	Ni/Fe-hydrogenase, b-type cytochrome subunit	0.00317939	-0.0919487	0.0951281
Dehre_0552	0552	Ni,Fe-hydrogenase I large subunit	-0.082653	-0.146339	0.0636861
Dehre_0553	0553	hydrogenase (NiFe) small subunit (hydA)	-0.0516761	-0.110974	0.0592979
Dehre_0559	0559	Phosphate transport regulator (distant homolog of PhoU)	-0.00733058	-0.101594	0.0942631
Dehre_0561	0561	ornithine carbamoyltransferase	0.179694	-0.00433445	0.184028
Dehre_0562	0562	argininosuccinate synthase	0.0403881	-0.0807689	0.121157
Dehre_0563	0563	argininosuccinate lyase	-0.00720247	-0.0743297	0.0671272
Dehre_0564	0564	NAD+ synthetase	0.0960377	-0.155141	0.251179
Dehre_0567	0567	UDP-N-acetylmuramate--alanine ligase	-0.0884749	-0.0950975	0.00662263
Dehre_0574	0574	ribosomal protein L21	0.0453602	0.0595579	-0.0141977
Dehre_0575	0575	ribosomal protein L27	0.1267	0.0680418	0.0586583
Dehre_0576	0576	hypothetical protein	-0.0971352	0.0287224	-0.125858
Dehre_0577	0577	Obg family GTPase CgtA	-0.0527148	-0.107272	0.054557
Dehre_0578	0578	putative RNA-binding protein, YhbY family	-0.0150391	-0.022412	0.00737286
Dehre_0579	0579	nicotinate (nicotinamide) nucleotide adenylyltransferase	-0.169567	0.029178	-0.198745
Dehre_0580	0580	RNA-binding proteins (RRM domain)	0.425793	0.215743	0.21005
Dehre_0582	0582	iojap-like ribosome-associated protein	0.944926	0.822795	0.122131
Dehre_0583	0583	leucyl-tRNA synthetase, eubacterial and mitochondrial family	-0.050504	-0.115947	0.0654427
Dehre_0584	0584	prevent-host-death family protein	0.03508	0.0977483	-0.0626683
Dehre_0588	0588	Peptidyl-prolyl cis-trans isomerase (rotamase) - cyclophilin family	0.202165	0.0681133	0.134051
Dehre_0589	0589	Methyl-accepting chemotaxis protein	-0.0084095	-0.0591596	0.0507501
Dehre_0590	0590	DNA polymerase III, delta subunit	0.124107	-0.139619	0.263726
Dehre_0591	0591	ribosomal protein S20	0.296394	0.10065	0.195744
Dehre_0592	0592	ABC-type branched-chain amino acid transport systems, periplasmic component	-0.0212348	-0.110192	0.0889572
Dehre_0595	0595	ABC-type branched-chain amino acid transport systems, ATPase component	-0.0978133	0.064685	-0.162498
Dehre_0596	0596	ABC-type branched-chain amino acid transport systems, ATPase component	-0.207678	-0.094429	-0.113249
Dehre_0597	0597	isoleucyl-tRNA synthetase	-0.0230551	-0.0504812	0.0274261
Dehre_0600	0600	GTP-binding protein LepA	0.200503	0.111491	0.0890115
Dehre_0602	0602	heat shock gene repressor HrcA	0.010567	0.0652146	-0.0546476
Dehre_0603	0603	Molecular chaperone GrpE (heat shock protein)	0.0270735	-0.0434481	0.0705217
Dehre_0604	0604	chaperone protein DnaK	0.0546614	-0.0492706	0.103932
Dehre_0605	0605	chaperone protein DnaJ	-0.00476837	-0.122965	0.118197
Dehre_0606	0606	ribosomal protein L11 methyltransferase	0.0443088	-0.101957	0.146265
Dehre_0607	0607	RNA methyltransferase, RsmE family	-0.149674	-0.0719045	-0.0777693
Dehre_0608	0608	MiaB-like tRNA modifying enzyme	0.0626923	0.0223923	0.0403001
Dehre_0609	0609	hypothetical protein	0.0298696	0.0534712	-0.0236017
Dehre_0610	0610	Diadenosine tetraphosphate (Ap4A) hydrolase and other HIT family hydrolases	0.143085	0.0598839	0.0832009
Dehre_0613	0613	ribosomal protein S21	0.270944	0.175386	0.0955582
Dehre_0614	0614	Uncharacterized conserved protein	0.126459	0.0251446	0.101314
Dehre_0617	0617	Phosphate starvation-inducible protein PhoH, predicted ATPase	0.041694	0.0389678	0.00272624
Dehre_0618	0618	uncharacterized domain HDIG	-0.0937646	-0.0692452	-0.0245194
Dehre_0622	0622	GTP-binding protein Era	0.0499883	0.0420871	0.00790119
Dehre_0623	0623	deoxyribose-phosphate aldolase	-0.0198326	-0.0262645	0.0064319
Dehre_0624	0624	DNA repair protein RecO	0.00662454	-0.00557089	0.0121954
Dehre_0625	0625	glycyl-tRNA synthetase, tetrameric type, alpha subunit	0.0336415	-0.170539	0.204181
Dehre_0626	0626	glycyl-tRNA synthetase, tetrameric type, beta subunit	-0.0423902	-0.0762205	0.0338303
Dehre_0627	0627	FOG: CBS domain	-0.00503604	-0.097047	0.092011
Dehre_0628	0628	Uncharacterized protein conserved in bacteria	-0.086113	-0.194688	0.108576
Dehre_0629	0629	pyruvate, phosphate dikinase	0.0341765	-0.0992486	0.133425
Dehre_0630	0630	deoxyguanosinetriphosphate triphosphohydrolase, putative	-0.00169913	-0.222217	0.220518
Dehre_0631	0631	DNA primase	-0.164195	0.285488	-0.449683
Dehre_0632	0632	RNA polymerase sigma factor, sigma-70 family	-0.0692539	-0.102574	0.0333198
Dehre_0635	0635	Predicted SAM-dependent methyltransferase	-0.031925	-0.206342	0.174417
Dehre_0636	0636	dinuclear metal center protein, YbgI/SA1388 family	-0.105244	-0.216348	0.111104
Dehre_0640	0640	Transcriptional regulators	-1.35718	-1.35718	0
Dehre_0641	0641	hypothetical protein	-0.408466	-0.444595	0.0361293
Dehre_0645	0645	cell envelope-related function transcriptional attenuator common domain	0.0848142	0.103029	-0.0182145
Dehre_0648	0648	DnaJ-class molecular chaperone with C-terminal Zn finger domain	0.22947	0.0358569	0.193613
Dehre_0658	0658	diguanylate cyclase (GGDEF) domain	-0.0151273	-0.0193874	0.00426006
Dehre_0662	0662	Superfamily II DNA/RNA helicases, SNF2 family	0.0334878	-0.0432488	0.0767366
Dehre_0663	0663	Uncharacterized conserved protein	0.0313746	0.0989075	-0.0675329
Dehre_0675	0675	Putative cell wall-binding domain	0	1.0243	-1.0243
Dehre_0680	0680	Uncharacterized conserved protein	-0.649226	0.161764	-0.81099
Dehre_0682	0682	Nitroreductase	-0.0265525	-0.0670815	0.0405289
Dehre_0692	0692	hypothetical protein	-0.465047	0.204819	-0.669866
Dehre_0695	0695	Adenine specific DNA methylase Mod	0.0118734	-0.0342417	0.0461151
Dehre_0696	0696	DNA or RNA helicases of superfamily II	0.102104	0.0103528	0.0917513
Dehre_0700	0700	hypothetical protein	0.940338	0.982534	-0.042196
Dehre_0702	0702	Transposase and inactivated derivatives	0.100644	-0.00880067	0.109445
Dehre_0705	0705	hypothetical protein	0.047617	-0.11645	0.164067
Dehre_0706	0706	hypothetical protein	-0.0112877	-0.0981056	0.0868179
Dehre_0719	0719	putative iron-only hydrogenase system regulator	0.0739729	0.0635715	0.0104014
Dehre_0721	0721	iron-only hydrogenase maturation rSAM protein HydG	0.0572213	-0.210065	0.267287
Dehre_0722	0722	hydrogenase maturation GTPase HydF	-0.0234931	0.00787656	-0.0313697
Dehre_0727	0727	Transcriptional regulators	0.674502	0.540442	0.13406
Dehre_0733	0733	hypothetical protein	-0.194696	0.179219	-0.373915
Dehre_0734-5	0734-5	hypothetical protein	0.340218	0.698617	-0.3584
Dehre_0745	0745	Predicted Fe-S oxidoreductases	-0.248568	-0.512083	0.263515
Dehre_0752	0752	hypothetical protein	-0.0481539	-0.0249677	-0.0231862
Dehre_0764	0764	Transcriptional regulators	0.221368	0.213352	0.00801659
Dehre_0765	0765	Predicted DNA alkylation repair enzyme	-0.0451641	-0.284912	0.239748
Dehre_0773	0773	Transcriptional regulator, effector-binding domain/component	0.0251218	0.0195885	0.00553338
Dehre_0775	0775	Predicted oxidoreductases of the aldo/keto reductase family	0.366281	0.671597	-0.305316
Dehre_0809	0809	signal peptide peptidase SppA, 36K type	-0.0842977	-0.0490713	-0.0352263
Dehre_0813	0813	Transposase and inactivated derivatives	-0.124033	-0.274409	0.150376
Dehre_0836	0836	Sec-independent protein secretion pathway components	0.384442	0.42241	-0.0379677
Dehre_0837	0837	Membrane-associated lipoprotein involved in thiamine biosynthesis	0.157887	0.159749	-0.00186221
Dehre_0839	0839	Sec-independent protein secretion pathway components	0.100437	0.16582	-0.0653833
Dehre_0841	0841	ABC-type multidrug transport system, ATPase component	-0.138261	-0.107018	-0.0312435
Dehre_0846	0846	carbamoyl-phosphate synthase, small subunit	0.196335	-0.0084281	0.204763
Dehre_0847	0847	diaminopimelate epimerase	-0.166776	0.112448	-0.279224
Dehre_0849	0849	hypothetical protein	0.0248305	-0.199377	0.224207
Dehre_0854	0854	Iron-sulfur cluster assembly accessory protein	-0.251736	0.0775177	-0.329253
Dehre_0855	0855	Transcriptional regulator	-0.331594	-0.393917	0.0623237
Dehre_0857	0857	Chemotaxis protein histidine kinase and related kinases	-0.856521	-0.0631649	-0.793356
Dehre_0858	0858	Chemotaxis signal transduction protein	0.132086	0.0833646	0.048721
Dehre_0859	0859	Methyl-accepting chemotaxis protein	0.0861753	-0.0311788	0.117354
Dehre_0863	0863	Response regulators consisting of a CheY-like receiver domain and a winged-helix DNA-binding domain	-0.579484	-0.687797	0.108314
Dehre_0865	0865	carbamoyl-phosphate synthase, large subunit	0.0954936	-0.00591151	0.101405
Dehre_0866	0866	5,10-methylenetetrahydrofolate reductase	0.182537	0.215197	-0.0326592
Dehre_0868	0868	SOS regulatory protein LexA	-0.00872119	0.14943	-0.158151
Dehre_0872	0872	hypothetical protein	-0.862731	0.051899	-0.91463
Dehre_0875	0875	Methyl-accepting chemotaxis protein	0.146236	0.101832	0.0444047
Dehre_0876	0876	pyruvate carboxylase	0.114257	0.03558	0.0786775
Dehre_0878	0878	PAS domain S-box	0.000688871	-0.169127	0.169816
Dehre_0884	0884	Rubrerythrin	-0.126539	-0.131866	0.00532627
Dehre_0886	0886	hypothetical protein	0.726537	0.641322	0.0852145
Dehre_0887	0887	Uncharacterized flavoproteins	-0.119906	-0.238122	0.118216
Dehre_0888	0888	desulfoferrodoxin	-0.0925614	-0.181663	0.0891012
Dehre_0890	0890	NADH-quinone oxidoreductase, B subunit	0.235865	0.123764	0.112101
Dehre_0891	0891	NADH (or F420H2) dehydrogenase, subunit C	0.122058	-0.0819192	0.203977
Dehre_0892	0892	NADH:ubiquinone oxidoreductase 49 kD subunit 7	0.0400677	-0.138491	0.178558
Dehre_0894	0894	Formate hydrogenlyase subunit 6/NADH:ubiquinone oxidoreductase 23 kD subunit (chain I)	-0.0565858	-0.0644034	0.00781759
Dehre_0895	0895	NADH:ubiquinone oxidoreductase subunit 6 (chain J)	-0.777336	-0.40938	-0.367957
Dehre_0900	0900	aminodeoxychorismate synthase, component I, bacterial clade	0.0203716	0.00828457	0.012087
Dehre_0901	0901	Branched-chain amino acid aminotransferase/4-amino-4-deoxychorismate lyase	0.0712115	-0.166931	0.238142
Dehre_0902	0902	Predicted ferric reductase	-0.235743	0.0243006	-0.260043
Dehre_0908	0908	hypothetical protein	-0.0459048	-0.0728137	0.0269089
Dehre_0921	0921	ATPase involved in DNA repair	-0.117408	-0.0441273	-0.0732805
Dehre_0923	0923	formate acetyltransferase 1	0.676584	0.316523	0.360061
Dehre_0929	0929	hypothetical protein	0.545398	0.227374	0.318024
Dehre_0938	0938	Response regulators consisting of a CheY-like receiver domain and a winged-helix DNA-binding domain	0.0156827	0.540792	-0.525109
Dehre_0941	0941	ATPase, P-type (transporting), HAD superfamily, subfamily IC	-0.143372	-0.24938	0.106007
Dehre_0944	0944	cation diffusion facilitator family transporter	-0.19757	0.0097119	-0.207282
Dehre_0951	0951	Predicted metal-binding protein	0.0440424	0.205823	-0.161781
Dehre_0952	0952	ABC-type transport system involved in Fe-S cluster assembly, ATPase component	-0.0403452	-0.0663401	0.0259949
Dehre_0953	0953	ABC-type transport system involved in Fe-S cluster assembly, permease component	0.0184367	-0.0399688	0.0584056
Dehre_0955	0955	Predicted transcriptional regulator	0.0706784	0.829424	-0.758746
Dehre_0958	0958	Na+/H+ antiporter	-0.408079	-0.516148	0.108069
Dehre_0960	0960	putative beta-lysine N-acetyltransferase	-0.155258	-0.280668	0.125411
Dehre_0961	0961	lysine-2,3-aminomutase	-0.221357	-0.406611	0.185254
Dehre_0963	0963	ATP-dependent DNA helicase RecQ	0.103154	0.0142984	0.0888557
Dehre_0966	0966	ATP-dependent exoDNAse (exonuclease V) beta subunit (contains helicase and exonuclease domains)	0.00343577	0.610578	-0.607142
Dehre_0968	0968	ABC-type metal ion transport system, periplasmic component/surface adhesin	0.296093	0.14004	0.156054
Dehre_0969	0969	ABC-type Mn/Zn transport systems, ATPase component	-0.0988353	-0.0984294	-0.000405947
Dehre_0971	0971	Formylmethanofuran dehydrogenase subunit E	0.0232906	-0.00312392	0.0264146
Dehre_0978	0978	phospho-2-dehydro-3-deoxyheptonate aldolase	-0.021992	-0.239895	0.217903
Dehre_0979	0979	Prephenate dehydrogenase	-0.0430536	-0.256221	0.213167
Dehre_0980	0980	3-phosphoshikimate 1-carboxyvinyltransferase	0.00683689	-0.130855	0.137692
Dehre_0981	0981	chorismate synthase	0.0526161	-0.162978	0.215594
Dehre_0982	0982	Prephenate dehydratase	0.00604788	-0.130541	0.136589
Dehre_0987	0987	acyl-CoA thioester hydrolase, YbgC/YbaW family	0.118145	0.0491657	0.0689788
Dehre_0988	0988	4Fe-4S binding domain.	-0.0441542	0.0938684	-0.138023
Dehre_0993	0993	Predicted transcriptional regulators	-0.685285	-0.0531848	-0.6321
Dehre_0994	0994	ABC-type multidrug transport system, ATPase component	-0.171351	-0.0652637	-0.106087
Dehre_0996	0996	HD-GYP domain	-0.238768	-0.414323	0.175555
Dehre_0997	0997	phosphoribosylaminoimidazole carboxylase, PurE protein	0.231946	0.302239	-0.0702929
Dehre_0998	0998	adenylosuccinate lyase	0.187589	0.0335938	0.153995
Dehre_0999	0999	phosphoribosylaminoimidazole-succinocarboxamide synthase	0.271544	-0.0103852	0.281929
Dehre_1000	1000	amidophosphoribosyltransferase	0.289935	0.160845	0.12909
Dehre_1001	1001	phosphoribosylaminoimidazole synthetase	0.298648	0.117628	0.18102
Dehre_1002	1002	phosphoribosylglycinamide formyltransferase, formyltetrahydrofolate-dependent	0.146886	0.0307662	0.11612
Dehre_1003	1003	phosphoribosylaminoimidazolecarboxamide formyltransferase/IMP cyclohydrolase	0.226252	0.083305	0.142947
Dehre_1004	1004	phosphoribosylamine--glycine ligase	0.228214	0.101018	0.127197
Dehre_1005	1005	5,10-methylenetetrahydrofolate reductase, prokaryotic form	0.14616	0.0845021	0.0616579
Dehre_1007	1007	primosomal protein N	0.0748987	0.0715755	0.00332324
Dehre_1008	1008	peptide deformylase	0.137612	0.135274	0.00233761
Dehre_1009	1009	methionyl-tRNA formyltransferase	0.142483	0.132543	0.00993999
Dehre_1010	1010	Predicted Zn-dependent protease	-0.0686405	-0.11684	0.048199
Dehre_1011	1011	ribosomal RNA small subunit methyltransferase RsmB	-0.0763275	-0.228814	0.152486
Dehre_1012	1012	23S rRNA m2A2503 methyltransferase	0.216148	-0.112813	0.32896
Dehre_1015	1015	Serine/threonine protein phosphatase	0.177183	0.0579588	0.119224
Dehre_1018	1018	Serine/threonine protein kinase	0.0361265	-0.0124059	0.0485323
Dehre_1020	1020	ribulose-phosphate 3-epimerase	0.00122261	-0.0121438	0.0133664
Dehre_1022	1022	ribosomal protein L28	0.278547	0.233096	0.0454512
Dehre_1024	1024	Uncharacterized protein conserved in bacteria	0.0835908	0.163337	-0.0797466
Dehre_1025	1025	DAK2 domain fusion protein YloV	0.148212	-0.0205208	0.168733
Dehre_1026	1026	L-serine dehydratase, iron-sulfur-dependent, beta subunit	-0.0832469	0.182518	-0.265765
Dehre_1027	1027	L-serine dehydratase, iron-sulfur-dependent, alpha subunit	-0.0475262	0.0255543	-0.0730805
Dehre_1028	1028	ATP-dependent DNA helicase RecG	-0.0705818	-0.161992	0.0914098
Dehre_1032	1032	hypothetical protein	0.228203	0.090436	0.137767
Dehre_1034	1034	acetate kinase	-0.0208766	-0.0805988	0.0597223
Dehre_1035	1035	Predicted metal-binding, possibly nucleic acid-binding protein	-0.0379381	-0.0509772	0.0130391
Dehre_1036	1036	ribosomal protein L32	0.158307	0.0156547	0.142652
Dehre_1037	1037	fatty acid/phospholipid synthesis protein PlsX	-0.0201861	-0.0560255	0.0358394
Dehre_1039	1039	ribonuclease III, bacterial	-0.155999	-0.173696	0.0176967
Dehre_1040	1040	chromosome segregation protein SMC, common bacterial type	-0.0841527	-0.0317472	-0.0524055
Dehre_1041	1041	signal recognition particle-docking protein FtsY	-0.0034372	-0.125837	0.1224
Dehre_1043	1043	S-methyl-5-thioribose-1-phosphate isomerase	0.0303125	-0.024333	0.0546455
Dehre_1044	1044	Cytosine deaminase and related metal-dependent hydrolases	0.239774	-0.361215	0.600989
Dehre_1047	1047	signal recognition particle protein	0.137523	0.116035	0.0214882
Dehre_1048	1048	ribosomal protein S16	0.177698	0.0148395	0.162858
Dehre_1049	1049	Predicted RNA-binding protein (contains KH domain)	0.411414	0.409698	0.00171566
Dehre_1052	1052	Uncharacterized protein conserved in bacteria	0.128751	-0.0798626	0.208613
Dehre_1054	1054	ribosomal protein L19, bacterial type	0.177834	0.0360139	0.14182
Dehre_1055	1055	ribosome biogenesis GTP-binding protein YlqF	-0.0375868	-0.0126344	-0.0249524
Dehre_1066	1066	peptide chain release factor 3	0.0881222	-0.0174781	0.1056
Dehre_1070	1070	Dioxygenases related to 2-nitropropane dioxygenase	0.55329	0.512887	0.0404026
Dehre_1073	1073	D-3-phosphoglycerate dehydrogenase	0.0314089	-0.0858927	0.117302
Dehre_1074	1074	Endonuclease IV	-0.0104194	-0.138026	0.127607
Dehre_1084	1084	DNA topoisomerase I, bacterial	-0.0127408	-0.128196	0.115456
Dehre_1085	1085	tRNA:m(5)U-54 methyltransferase	-0.251513	-0.345002	0.0934885
Dehre_1087	1087	ATP-dependent protease HslVU, peptidase subunit	0.511817	0.254057	0.257759
Dehre_1088	1088	ATP-dependent protease HslVU, ATPase subunit	0.150059	-0.029048	0.179107
Dehre_1089	1089	GTP-sensing transcriptional pleiotropic repressor CodY	0.0304693	-0.0530297	0.083499
Dehre_1090	1090	hypothetical protein	0.0911357	0.0518336	0.039302
Dehre_1091	1091	ribosomal protein S2, bacterial type	0.0571435	-0.167924	0.225068
Dehre_1092	1092	translation elongation factor Ts	0.0557028	-0.0756505	0.131353
Dehre_1093	1093	uridylate kinase	0.0501302	-0.0374409	0.0875711
Dehre_1094	1094	ribosome recycling factor	0.125473	-0.00258255	0.128056
Dehre_1095	1095	undecaprenyl diphosphate synthase	-0.142289	-0.100966	-0.0413227
Dehre_1097	1097	sporulation integral membrane protein YtvI	-0.265241	-0.326125	0.060883
Dehre_1098	1098	1-deoxy-D-xylulose 5-phosphate reductoisomerase	-0.0381106	-0.134972	0.0968617
Dehre_1099	1099	Predicted membrane-associated Zn-dependent proteases 1	-0.100176	-0.229712	0.129536
Dehre_1100	1100	1-hydroxy-2-methyl-2-(E)-butenyl 4-diphosphate synthase	-0.0570979	-0.165613	0.108516
Dehre_1101	1101	prolyl-tRNA synthetase, family II	-0.0481923	-0.198855	0.150662
Dehre_1102	1102	DNA polymerase III, alpha chain, Gram-positive type	-0.166596	-0.0670077	-0.0995879
Dehre_1103	1103	Uncharacterized protein conserved in bacteria	0.203591	0.0382829	0.165308
Dehre_1104	1104	transcription termination factor NusA	-0.00255521	-0.0548258	0.0522706
Dehre_1105	1105	Predicted nucleic-acid-binding protein implicated in transcription termination	0.079668	0.0981237	-0.0184557
Dehre_1106	1106	Ribosomal protein HS6-type (S12/L30/L7a)	-0.143382	-0.0698638	-0.0735186
Dehre_1107	1107	translation initiation factor IF-2	-0.00608508	-0.143956	0.13787
Dehre_1108	1108	ribosome-binding factor A	0.135949	0.161417	-0.0254682
Dehre_1109	1109	Exopolyphosphatase-related proteins	0.0219442	-0.221888	0.243832
Dehre_1111	1111	riboflavin kinase/FMN adenylyltransferase	-0.311022	0.167537	-0.478558
Dehre_1112	1112	ribosomal protein S15, bacterial/organelle	0.13924	0.049895	0.0893453
Dehre_1113	1113	polyribonucleotide nucleotidyltransferase	0.0371536	-0.114921	0.152074
Dehre_1116	1116	Predicted Zn-dependent peptidases	0.0479088	-0.00131003	0.0492188
Dehre_1117	1117	deoxyuridine 5-triphosphate nucleotidohydrolase (dut)	0.175903	-0.0822727	0.258176
Dehre_1124	1124	hypothetical protein	0.0755774	1.09188	-1.0163
Dehre_1134	1134	dihydrodipicolinate reductase	-0.044411	-0.060909	0.0164979
Dehre_1137	1137	aspartate-semialdehyde dehydrogenase (peptidoglycan organisms)	0.0200602	-0.0556882	0.0757484
Dehre_1138	1138	aspartate kinase, monofunctional class	-0.00798321	-0.133896	0.125913
Dehre_1139	1139	dihydrodipicolinate synthase	-0.0412935	-0.157243	0.11595
Dehre_1140	1140	conserved hypothetical protein	-0.0285508	-0.15635	0.1278
Dehre_1157	1157	pilus retraction protein PilT	0.00293255	-0.079113	0.0820456
Dehre_1158	1158	Type II secretory pathway, ATPase PulE/Tfp pilus assembly pathway, ATPase PilB	0.056272	0.0229254	0.0333467
Dehre_1165	1165	Methyl-accepting chemotaxis protein	-0.0843887	-0.0277586	-0.0566301
Dehre_1166	1166	hypothetical protein	1.36011	0.0474048	1.3127
Dehre_1176	1176	DNA segregation ATPase FtsK/SpoIIIE and related proteins	-0.0430237	0.01697	-0.0599937
Dehre_1178	1178	hypothetical protein	0.0564062	-0.00967677	0.066083
Dehre_1180	1180	ribosomal protein S12 methylthiotransferase RimO	-0.412285	0.0330251	-0.44531
Dehre_1182	1182	competence/damage-inducible protein CinA C-terminal domain	-0.129989	-0.0569477	-0.0730408
Dehre_1183	1183	protein RecA	-0.0900911	-0.13286	0.0427691
Dehre_1184	1184	Uncharacterized protein conserved in bacteria	0.709007	0.836414	-0.127408
Dehre_1185	1185	conserved hypothetical protein YmdA/YtgF	0.00456365	-0.0763861	0.0809498
Dehre_1187	1187	metallophosphoesterase, MG_246/BB_0505 family	-0.135319	-0.0877487	-0.0475699
Dehre_1188	1188	Uncharacterized protein conserved in bacteria	0.251449	0.426406	-0.174958
Dehre_1189	1189	Zn-dependent dipeptidase, microsomal dipeptidase homolog	-0.278125	-0.418557	0.140431
Dehre_1191	1191	Aspartate/tyrosine/aromatic aminotransferase	-0.136374	-0.17225	0.035876
Dehre_1196	1196	2-5 RNA ligase	-0.601008	0.134445	-0.735453
Dehre_1197	1197	N-acetylglutamate synthase and related acetyltransferases	-0.0634357	-0.0704231	0.00698741
Dehre_1198	1198	Ribonuclease HI	-0.0957381	0.0261219	-0.12186
Dehre_1199	1199	Succinyl-CoA synthetase, beta subunit	0.144384	0.0285988	0.115786
Dehre_1200	1200	hypothetical protein	0.236137	0.339195	-0.103058
Dehre_1201	1201	Succinyl-CoA synthetase, alpha subunit	-0.0326576	-0.0852146	0.052557
Dehre_1202	1202	Citrate lyase beta subunit	0.00380039	-0.159856	0.163656
Dehre_1203	1203	Malic enzyme	0.0605583	-0.0214287	0.0819871
Dehre_1214	1214	Superfamily II RNA helicase	-0.128401	-0.0743423	-0.0540587
Dehre_1215	1215	Late competence development protein ComFB	-0.138551	-0.13498	-0.00357103
Dehre_1216	1216	ABC-type nitrate/sulfonate/bicarbonate transport system, ATPase component	-0.353847	-0.306925	-0.0469227
Dehre_1217	1217	ABC-type nitrate/sulfonate/bicarbonate transport systems, periplasmic components	0.063903	-0.038998	0.102901
Dehre_1221	1221	ubiquinone/menaquinone biosynthesis methyltransferases	0.0774821	-0.0752141	0.152696
Dehre_1225	1225	uncharacterized protein, YigZ family	0.25045	1.03027	-0.779819
Dehre_1231	1231	Uncharacterized FAD-dependent dehydrogenases	-0.171977	-0.0353287	-0.136648
Dehre_1233	1233	Uncharacterized protein conserved in bacteria	0.0711021	-0.0387521	0.109854
Dehre_1234	1234	endonuclease III	-0.276266	0.153202	-0.429468
Dehre_1235	1235	Uridine kinase	0.0850584	0.135121	-0.0500623
Dehre_1236	1236	threonine synthase	0.169376	0.116467	0.0529086
Dehre_1237	1237	acetate--CoA ligase	-0.0538823	-0.0751847	0.0213024
Dehre_1239	1239	Uncharacterized protein conserved in bacteria	-0.447527	0.115057	-0.562585
Dehre_1240	1240	oligoendopeptidase F	0.0262095	-0.134511	0.160721
Dehre_1241	1241	ATPases involved in chromosome partitioning	-0.0242006	-0.0413707	0.0171701
Dehre_1242	1242	adenosylhomocysteinase	-0.0502316	-0.118354	0.0681229
Dehre_1245	1245	Integral membrane protein CcmA involved in cell shape determination	0.115606	0.0305208	0.0850856
Dehre_1247	1247	excinuclease ABC, C subunit	-0.0641689	-0.000321706	-0.0638472
Dehre_1251	1251	phosphoesterase, MJ0936 family	0	0.318057	-0.318057
Dehre_1253	1253	Acyl carrier protein phosphodiesterase	0.120068	0.112869	0.00719913
Dehre_1256	1256	Rrf2 family protein	0.235435	0.260162	-0.0247272
Dehre_1257	1257	cysteine desulfurase NifS	0.102891	0.106709	-0.00381756
Dehre_1258	1258	FeS cluster assembly scaffold protein NifU, Clostridium type	0.144658	0.101987	0.0426709
Dehre_1259	1259	tRNA (5-methylaminomethyl-2-thiouridylate)-methyltransferase	0.217918	0.136515	0.0814029
Dehre_1263	1263	alanine--tRNA ligase	-0.0537332	-0.0522925	-0.00144068
Dehre_1264	1264	Uncharacterized protein conserved in bacteria	-0.142121	-0.0252555	-0.116866
Dehre_1267	1267	RNAse H-fold protein YqgF	-0.965357	-0.787634	-0.177724
Dehre_1268	1268	Protein of unknown function (DUF1292)	0.0424015	0.1889	-0.146499
Dehre_1269	1269	conserved hypothetical protein, YceG family	-0.0353165	-0.0240299	-0.0112866
Dehre_1272	1272	Competence protein A	-0.0635861	-0.0307705	-0.0328156
Dehre_1273	1273	hypothetical protein	-0.00177034	0.175084	-0.176855
Dehre_1276	1276	HAD superfamily (subfamily IIIA) phosphatase	-0.0906286	0.0733161	-0.163945
Dehre_1277	1277	shikimate 5-dehydrogenase	0.1046	-0.0784993	0.183099
Dehre_1279	1279	Shikimate kinase	0.166118	0.230647	-0.0645294
Dehre_1280	1280	3-dehydroquinate synthase	-0.0698506	-0.0277818	-0.0420688
Dehre_1291	1291	Imidazolonepropionase and related amidohydrolases	0.207349	-0.0364105	0.243759
Dehre_1296	1296	3-dehydroquinate dehydratase II	0.0574481	0.000173569	0.0572745
Dehre_1297	1297	Xaa-Pro aminopeptidase	0.121353	-0.00572745	0.12708
Dehre_1298	1298	translation elongation factor P	0.136183	0.0219002	0.114283
Dehre_1308	1308	Uncharacterized protein conserved in bacteria	0.0342197	0.0327328	0.00148694
Dehre_1310	1310	transcription antitermination factor NusB	-0.0565108	-0.0923837	0.0358729
Dehre_1312	1312	2-polyprenylphenol hydroxylase and related flavodoxin oxidoreductases	0.0886364	-0.00213464	0.090771
Dehre_1313	1313	glutamate synthase (NADPH), homotetrameric	0.0476344	-0.0123946	0.060029
Dehre_1314	1314	Mg2+ and Co2+ transporters	-0.0744236	-0.0379276	-0.036496
Dehre_1315	1315	Uncharacterized protein containing a ferredoxin domain	0.0517867	-0.00676282	0.0585496
Dehre_1316	1316	exodeoxyribonuclease VII, large subunit	-0.108644	-1.04465	0.936011
Dehre_1318	1318	Geranylgeranyl pyrophosphate synthase	-0.169835	-0.0865674	-0.0832678
Dehre_1320	1320	hypothetical protein	-0.165241	-1.58586	1.42062
Dehre_1321	1321	1-deoxy-D-xylulose-5-phosphate synthase	-0.0653736	-0.0818095	0.0164359
Dehre_1322	1322	hemolysin TlyA family protein	0.011531	-0.0268787	0.0384097
Dehre_1323	1323	Predicted sugar kinase	-0.00601117	-0.113615	0.107604
Dehre_1325	1325	arginine repressor	0.108032	0.0655718	0.0424603
Dehre_1326	1326	DNA repair protein RecN	-0.0769429	-0.0927704	0.0158275
Dehre_1328	1328	stage IV sporulation protein B/sporulation transcription factor Spo0A	0.0504932	0.00839265	0.0421006
Dehre_1334	1334	purine nucleoside phosphorylase I, inosine and guanosine-specific	0.151443	0.0857674	0.0656751
Dehre_1344	1344	Uncharacterized conserved protein	-0.090298	0.459053	-0.549351
Dehre_1356	1356	Bacillus/Clostridium GerA spore germination protein	-1.29183	-2.49152	1.19969
Dehre_1360	1360	Transcriptional regulators	-0.068203	-0.205655	0.137452
Dehre_1364	1364	Uroporphyrinogen-III decarboxylase	-0.182528	0.407107	-0.589635
Dehre_1365	1365	Pterin binding enzyme.	0.0563091	0.215742	-0.159433
Dehre_1372	1372	hypothetical protein	0.075277	0.00867891	0.0665981
Dehre_1373	1373	tRNA nucleotidyltransferase/poly(A) polymerase	0	1.25739	-1.25739
Dehre_1374	1374	tryptophanyl-tRNA synthetase	0.104588	0.0389694	0.0656185
Dehre_1376	1376	segregation and condensation protein B	0.0621208	0.590888	-0.528767
Dehre_1377	1377	Diaminopimelate decarboxylase	0.0857519	-0.0620813	0.147833
Dehre_1381	1381	hypothetical protein	0.0338936	-0.0378606	0.0717541
Dehre_1382	1382	hypothetical protein	0.192144	0.0358671	0.156277
Dehre_1384	1384	anthranilate synthase, alpha proteobacterial clade	0.060469	0.103899	-0.04343
Dehre_1385	1385	Isopropylmalate/homocitrate/citramalate synthases	0.201889	0.202128	-0.000238578
Dehre_1386	1386	tryptophan synthase, beta subunit	0.157944	0.147815	0.0101293
Dehre_1387	1387	tryptophan synthase, alpha subunit	0.167875	0.0899955	0.0778796
Dehre_1388	1388	anthranilate phosphoribosyltransferase	-0.00208632	-0.103946	0.10186
Dehre_1389	1389	Indole-3-glycerol phosphate synthase	0.239777	0.203153	0.0366241
Dehre_1390	1390	Phosphoribosylanthranilate isomerase	-0.0996747	0.0356557	-0.13533
Dehre_1393	1393	Uncharacterized membrane protein	-0.639449	-0.0891183	-0.55033
Dehre_1398	1398	glutaminyl-tRNA synthetase	0.0887582	-0.0369056	0.125664
Dehre_1406	1406	hypothetical protein	-0.157633	-0.129348	-0.028285
Dehre_1412	1412	DnaJ-class molecular chaperone with C-terminal Zn finger domain	-0.07572	0.201621	-0.277341
Dehre_1413	1413	ATP-dependent chaperone ClpB	-0.0342108	0.0945082	-0.128719
Dehre_1416	1416	6,7-dimethyl-8-ribityllumazine synthase	-0.124737	0.0415881	-0.166325
Dehre_1417	1417	GTP cyclohydrolase II/3,4-dihydroxy-2-butanone 4-phosphate synthase	0.180786	0.0986598	0.0821266
Dehre_1418	1418	riboflavin synthase, alpha subunit	0.105911	0.200365	-0.094454
Dehre_1419	1419	riboflavin biosynthesis protein RibD	0.0421154	0.165844	-0.123729
Dehre_1420	1420	Acetyltransferases, including N-acetylases of ribosomal proteins	0.112675	-0.754576	0.867251
Dehre_1421	1421	Predicted integral membrane protein	-1.60676	-1.41595	-0.190809
Dehre_1424	1424	cAMP-binding proteins - catabolite gene activator and regulatory subunit of cAMP-dependent protein kinases	0.0192469	-0.151776	0.171023
Dehre_1431	1431	Response regulator containing a CheY-like receiver domain and an HTH DNA-binding domain	0.0508672	0.133648	-0.0827808
Dehre_1434	1434	DnaD and phage-associated domain	0.0469604	0.127573	-0.0806127
Dehre_1435	1435	DNA replication protein	-0.0758235	-0.143426	0.0676026
Dehre_1437	1437	Response regulator with putative antiterminator output domain	-0.0185835	-0.020383	0.00179958
Dehre_1443	1443	Uncharacterized conserved protein	0.0127389	0.0102892	0.00244967
Dehre_1444	1444	thioredoxin-disulfide reductase	-0.0259627	-0.0470572	0.0210945
Dehre_1446	1446	Cell division protein FtsI/penicillin-binding protein 2	0.100303	-0.00713015	0.107433
Dehre_1447	1447	Cellulase M and related proteins	0.098489	-0.227206	0.325695
Dehre_1448	1448	Cellulase M and related proteins	0.28646	0.200183	0.086277
Dehre_1449	1449	Cellulase M and related proteins	-0.238821	-0.459738	0.220916
Dehre_1450	1450	NCAIR mutase (PurE)-related proteins	0.0731738	0.0287368	0.0444371
Dehre_1453	1453	glyceraldehyde-3-phosphate dehydrogenase, type I	0.195818	0.0725721	0.123246
Dehre_1454	1454	pyruvate kinase	0.0166272	0.157483	-0.140856
Dehre_1455	1455	Transcriptional regulators of sugar metabolism	0.0252328	0.0436972	-0.0184644
Dehre_1457	1457	ATPases involved in chromosome partitioning	-0.0927809	-0.0258322	-0.0669487
Dehre_1458	1458	Membrane proteins related to metalloendopeptidases	0.0462189	-0.0499379	0.0961568
Dehre_1459	1459	EDD domain protein, DegV family	0.00578658	-0.0337798	0.0395664
Dehre_1460	1460	tRNA-N(6)-(isopentenyl)adenosine-37 thiotransferase enzyme MiaB	0.0973382	-0.0479417	0.14528
Dehre_1461	1461	DNA mismatch repair protein MutS	0.0393828	0.00593201	0.0334508
Dehre_1462	1462	N-methylhydantoinase A/acetone carboxylase, beta subunit	0.0053544	0.0267374	-0.021383
Dehre_1463	1463	Deacetylases, including yeast histone deacetylase and acetoin utilization protein	-1.32935	-1.91322	0.583865
Dehre_1464	1464	DNA mismatch repair protein MutL	-0.183811	-0.173225	-0.0105866
Dehre_1467	1467	RNA chaperone Hfq	-0.0584877	0.12602	-0.184508
Dehre_1470	1470	Cystathionine beta-lyase family protein involved in aluminum resistance	0.120217	0.0851952	0.0350213
Dehre_1472	1472	D-alanine--D-alanine ligase	0.0341859	-0.0064524	0.0406383
Dehre_1473	1473	SOS regulatory protein LexA	-0.409776	0.203214	-0.61299
Dehre_1477	1477	EDD domain protein, DegV family	-0.0540245	0.328236	-0.38226
Dehre_1482	1482	pseudouridylate synthase I	0.055137	0.0273875	0.0277495
Dehre_1488	1488	nicotinate-nucleotide--dimethylbenzimidazole phosphoribosyltransferase	0.170382	0.00688203	0.1635
Dehre_1491	1491	Flagellar motor component	-0.321751	0.0284478	-0.350198
Dehre_1492	1492	Flagellar motor protein	-0.0118017	-0.0626151	0.0508134
Dehre_1493	1493	PAS domain S-box/diguanylate cyclase (GGDEF) domain	-1.02845	0.0555909	-1.08404
Dehre_1494	1494	Uncharacterized conserved protein	0.00188637	-0.0723604	0.0742467
Dehre_1495	1495	DNA topoisomerase III, bacteria and conjugative plasmid	0.0969515	-0.0798723	0.176824
Dehre_1496	1496	DNA topoisomerase III, bacteria and conjugative plasmid	0.113168	0.046926	0.0662421
Dehre_1499	1499	Chemotaxis signal transduction protein	0.0764055	-0.0244776	0.100883
Dehre_1501	1501	hypothetical protein	0.22795	0.471017	-0.243067
Dehre_1503	1503	adenine deaminase	-0.00385745	-0.0582188	0.0543613
Dehre_1504	1504	Acyl-CoA synthetases (AMP-forming)/AMP-acid ligases II	-0.017765	-0.0954134	0.0776483
Dehre_1505	1505	Coenzyme F390 synthetase	-0.0692358	-0.136858	0.0676227
Dehre_1506	1506	Pyruvate:ferredoxin oxidoreductase and related 2-oxoacid:ferredoxin oxidoreductases, gamma subunit	-0.0776087	-0.130152	0.0525435
Dehre_1507	1507	indolepyruvate ferredoxin oxidoreductase, alpha subunit	-0.0409422	-0.0785484	0.0376062
Dehre_1508	1508	IMP dehydrogenase/GMP reductase	-0.0894597	-0.053319	-0.0361408
Dehre_1510	1510	cysteine synthases	-0.013923	-0.0404563	0.0265333
Dehre_1527	1527	N-carbamoylputrescine amidase	0.00152636	-0.143187	0.144713
Dehre_1529	1529	Acyl-coenzyme A synthetases/AMP-(fatty) acid ligases	0.0339387	-0.0631781	0.0971168
Dehre_1530	1530	Cupin domain./Helix-turn-helix.	-0.0629236	0.0487843	-0.111708
Dehre_1531	1531	Predicted glycosyltransferase	-1.10847	-0.586047	-0.522419
Dehre_1541	1541	Uncharacterized conserved protein, contains S4-like domain	-0.166735	-0.00209014	-0.164645
Dehre_1562	1562	ATPase components of ABC transporters with duplicated ATPase domains	0.115073	-0.0107018	0.125775
Dehre_1563	1563	ATPase components of ABC transporters with duplicated ATPase domains	-0.0188502	-0.0978513	0.0790011
Dehre_1568	1568	Ni,Fe-hydrogenase III small subunit	-0.399448	-0.489426	0.0899787
Dehre_1569	1569	Ni,Fe-hydrogenase III large subunit	0.161484	0.112022	0.049462
Dehre_1574	1574	Transcriptional regulator	0.350463	0.243978	0.106485
Dehre_1579	1579	Transcriptional regulators containing a DNA-binding HTH domain and an aminotransferase domain (MocR family) and their eukaryotic orthologs	0.082552	0.0194248	0.0631272
Dehre_1581	1581	Uncharacterized protein conserved in bacteria	0.0991141	0.0318831	0.067231
Dehre_1582	1582	Carbonic anhydrase	-0.11528	0.347738	-0.463017
Dehre_1583	1583	Xaa-Pro aminopeptidase	-0.105348	-0.2216	0.116252
Dehre_1584	1584	pyridoxal-phosphate dependent TrpB-like enzyme	0.0587734	0.0428839	0.0158895
Dehre_1585	1585	Cell wall-associated hydrolases (invasion-associated proteins)	-0.0201505	-0.227036	0.206886
Dehre_1593	1593	Rubrerythrin	0.123048	0.173027	-0.0499789
Dehre_1598	1598	Short-chain dehydrogenases of various substrate specificities	0.00133212	-0.119237	0.120569
Dehre_1599	1599	Disulfide bond chaperones of the HSP33 family	-0.0351213	-0.216576	0.181454
Dehre_1600	1600	hypothetical protein	0.128336	0.0203819	0.107954
Dehre_1601	1601	Predicted exporters of the RND superfamily	-0.169641	-0.110113	-0.0595282
Dehre_1602	1602	Transcriptional regulator	0.139829	0.00696532	0.132864
Dehre_1606	1606	ATP:corrinoid adenosyltransferase	-0.220046	-0.106841	-0.113206
Dehre_1607	1607	cobyric acid synthase CobQ	-0.201569	-0.0964654	-0.105104
Dehre_1608	1608	Predicted phosphoglycerate mutase, AP superfamily	-0.585512	-0.148319	-0.437193
Dehre_1609	1609	L-threonine-O-3-phosphate decarboxylase	-0.254093	-0.0801322	-0.173961
Dehre_1610	1610	cobalamin biosynthesis protein CobD	-0.296602	-0.214389	-0.0822129
Dehre_1611	1611	Fructose-2,6-bisphosphatase	-0.342534	-0.0239584	-0.318576
Dehre_1612	1612	hypothetical protein	-0.172888	-0.0208344	-0.152054
Dehre_1614	1614	Adenosyl cobinamide kinase/adenosyl cobinamide phosphate guanylyltransferase	-0.187785	-0.0716079	-0.116177
Dehre_1615	1615	cobyrinic acid a,c-diamide synthase	-0.354364	-0.0676177	-0.286747
Dehre_1616	1616	ABC-type multidrug transport system, ATPase component	-0.188584	-0.334233	0.145649
Dehre_1618	1618	ATPase components of ABC transporters with duplicated ATPase domains	0.110133	-0.0583582	0.168491
Dehre_1623	1623	Uncharacterized conserved protein containing a ferredoxin-like domain	0.0334953	-0.100239	0.133734
Dehre_1624	1624	Fe-S oxidoreductase	0.0296272	-0.0473312	0.0769583
Dehre_1625	1625	Membrane protease subunits, stomatin/prohibitin homologs	-0.0735693	-0.0684738	-0.00509548
Dehre_1626	1626	TIGR00266 family protein	0.0869265	0.0434771	0.0434494
Dehre_1628	1628	DNA segregation ATPase FtsK/SpoIIIE and related proteins	-0.00830841	-0.0477552	0.0394468
Dehre_1637	1637	Uncharacterized protein conserved in bacteria	0.0294962	-0.114798	0.144294
Dehre_1638	1638	Nitroreductase	0.193867	0.0511189	0.142748
Dehre_1640	1640	hydrogenase expression/formation protein HypE	0.0682058	-0.0813001	0.149506
Dehre_1641	1641	hydrogenase expression/formation protein HypD	0.119314	0.0470384	0.0722758
Dehre_1643	1643	hydrogenase accessory protein HypB	0.140228	-0.0544202	0.194648
Dehre_1645	1645	hypothetical protein	0.213411	0.0916955	0.121715
Dehre_1646	1646	Ni,Fe-hydrogenase III large subunit	0.185275	-0.04133	0.226605
Dehre_1647	1647	NADH:ubiquinone oxidoreductase 27 kD subunit	0.606857	-0.0249489	0.631805
Dehre_1648	1648	Ni,Fe-hydrogenase III small subunit	0.18343	0.0510362	0.132394
Dehre_1649	1649	Formate hydrogenlyase subunit 4	0.154967	-0.00106382	0.156031
Dehre_1650	1650	NADH:ubiquinone oxidoreductase subunit 5 (chain L)/Multisubunit Na+/H+ antiporter, MnhA subunit	0.163544	0.008955	0.154589
Dehre_1651	1651	Aspartate/tyrosine/aromatic aminotransferase	0.150805	0.0140133	0.136791
Dehre_1667	1667	small GTP-binding protein domain	-0.0160507	-0.00737572	-0.00867494
Dehre_1671	1671	GTP cyclohydrolase I	0.0401322	-0.109939	0.150071
Dehre_1673	1673	Putative regulatory, ligand-binding protein related to C-terminal domains of K+ channels	0.0875371	0.0219399	0.0655972
Dehre_1674	1674	Trans-aconitate methyltransferase	-0.148511	-0.115457	-0.0330532
Dehre_1678	1678	Cyclic beta-1,2-glucan modification transmembrane protein	0.0800832	-0.746954	0.827037
Dehre_1679	1679	hypothetical protein	-0.0965732	-0.118173	0.0215998
Dehre_1680	1680	3-methyl-2-oxobutanoate hydroxymethyltransferase	-0.0550974	-0.173207	0.11811
Dehre_1682	1682	Actin-like ATPase involved in cell division	0.0381482	0.0142663	0.0238819
Dehre_1683	1683	6-phosphofructokinase	-0.176861	-0.206554	0.029693
Dehre_1684	1684	ATPase involved in DNA replication initiation	0.198718	-0.20763	0.406348
Dehre_1685	1685	glutamine synthetase, type I	0.0166677	0.00551764	0.01115
Dehre_1686	1686	hypothetical protein	-0.0996553	-0.0635355	-0.0361198
Dehre_1693	1693	thymidylate kinase	-0.256825	-0.286302	0.0294763
Dehre_1704	1704	Conserved protein/domain typically associated with flavoprotein oxygenases, DIM6/NTAB family	0.0720859	0.0840882	-0.0120023
Dehre_1705	1705	thioredoxin	0.106878	0.117103	-0.0102255
Dehre_1706	1706	Uncharacterized protein conserved in bacteria	-0.572939	0.639521	-1.21246
Dehre_1707	1707	aspartyl-tRNA synthetase, bacterial type	0.12887	-0.0255257	0.154396
Dehre_1708	1708	histidyl-tRNA synthetase	0.00936222	-0.0953736	0.104736
Dehre_1712	1712	(p)ppGpp synthetase, RelA/SpoT family	-0.0642924	-0.0317607	-0.0325317
Dehre_1713	1713	single-stranded-DNA-specific exonuclease RecJ	0.728025	0.400536	0.327489
Dehre_1714	1714	Protein of unknown function (DUF1049).	-0.194914	-0.0386531	-0.156261
Dehre_1716	1716	hypothetical protein	0.0293471	-0.087642	0.116989
Dehre_1717	1717	acetolactate synthase, small subunit	-0.015801	0.0771877	-0.0929887
Dehre_1718	1718	acetolactate synthase, large subunit, biosynthetic type	0.0389531	-0.0970103	0.135963
Dehre_1719	1719	Metal-dependent hydrolases of the beta-lactamase superfamily III	-0.014468	-0.0802178	0.0657498
Dehre_1720	1720	protein-export membrane protein, SecD/SecF family	-0.0550343	-0.180782	0.125748
Dehre_1721	1721	protein-export membrane protein, SecD/SecF family	0.00303237	-0.0344248	0.0374571
Dehre_1723	1722	tRNA-guanine transglycosylase, queuosine-34-forming	0.575116	0.496389	0.0787277
Dehre_1724	1724	S-adenosylmethionine:tRNA ribosyltransferase-isomerase	0.00857369	-0.173663	0.182236
Dehre_1726	1726	Holliday junction DNA helicase, RuvB subunit	-0.054289	-0.142273	0.0879836
Dehre_1727	1727	Holliday junction DNA helicase, RuvA subunit	-0.0850964	-0.00317637	-0.08192
Dehre_1729	1729	DNA-binding regulatory protein, YebC/PmpR family	0.0849886	0.0283038	0.0566848
Dehre_1730	1730	Uncharacterized protein involved in formate dehydrogenase formation	0.613701	0.292666	0.321035
Dehre_1731	1731	formate dehydrogenase, gamma subunit	0.522745	0.479153	0.0435917
Dehre_1732	1732	Fe-S-cluster-containing hydrogenase components 1	0.500692	0.405294	0.0953979
Dehre_1733	1733	formate dehydrogenase, alpha subunit proteobacterial-type	0.568441	0.490563	0.0778783
Dehre_1734	1734	Anaerobic dehydrogenases, typically selenocysteine-containin	0.617018	0.56623	0.0507886
Dehre_1735	1735	[NiFe] hydrogenase maturation protein HypF	0.0935225	-0.0798484	0.173371
Dehre_1736	1736	ABC transporter, substrate-binding protein, aliphatic sulfonates family	0.138703	-0.00439421	0.143097
Dehre_1737	1737	ABC-type nitrate/sulfonate/bicarbonate transport system, ATPase component	-0.0939552	0.0647011	-0.158656
Dehre_1739	1739	hydrogenase, Fe-only	-0.0962753	-0.137219	0.0409435
Dehre_1740	1740	NADH:ubiquinone oxidoreductase, NADH-binding (51 kD) subunit	-0.147258	-0.128417	-0.0188411
Dehre_1741	1741	NADH:ubiquinone oxidoreductase 24 kD subunit	-0.185178	-0.148269	-0.0369097
Dehre_1742	1742	gamma-glutamyl phosphate reductase	-0.116341	-0.080615	-0.0357259
Dehre_1743	1743	glutamate 5-kinase	-0.254425	-0.181076	-0.0733493
Dehre_1744	1744	pyrroline-5-carboxylate reductase	-0.0950419	-0.0362415	-0.0588004
Dehre_1745	1745	undecaprenyl-diphosphatase UppP	-0.149724	-0.705511	0.555787
Dehre_1758	1758	hypothetical protein	0.173935	-0.0330229	0.206958
Dehre_1759	1759	3-isopropylmalate dehydrogenase	0.116758	-0.0615482	0.178306
Dehre_1760	1760	3-isopropylmalate dehydratase, small subunit	0.00425402	-0.0526873	0.0569414
Dehre_1761	1761	3-isopropylmalate dehydratase, large subunit	0.0138502	-0.0870148	0.100865
Dehre_1762	1762	2-isopropylmalate synthase, bacterial type	-0.0406802	-0.142765	0.102085
Dehre_1763	1763	ketol-acid reductoisomerase	0.130715	-0.097249	0.227964
Dehre_1764	1764	acetolactate synthase, small subunit	-0.0521959	-0.13694	0.0847443
Dehre_1765	1765	acetolactate synthase, large subunit, biosynthetic type	-0.00253232	-0.0997295	0.0971972
Dehre_1766	1766	dihydroxy-acid dehydratase	0.158566	-0.0233208	0.181887
Dehre_1767	1767	branched-chain amino acid aminotransferase, group I	0.139383	-0.0723098	0.211693
Dehre_1768	1768	Homoserine dehydrogenase	0.22622	0.0722434	0.153977
Dehre_1770	1770	homoserine kinase	0.0780416	-0.0630137	0.141055
Dehre_1771	1771	Soluble lytic murein transglycosylase and related regulatory proteins (some contain LysM/invasin domains)	-0.0786155	0.0648956	-0.143511
Dehre_1772	1772	dephospho-CoA kinase	-0.04426	-0.11528	0.0710201
Dehre_1774	1774	ATPase components of ABC transporters with duplicated ATPase domains	-0.113534	-0.02493	-0.0886041
Dehre_1776	1776	DNA polymerase I	-0.0102706	-0.0539983	0.0437277
Dehre_1778	1778	Acyl-coenzyme A synthetases/AMP-(fatty) acid ligases	0.0188821	-0.123575	0.142457
Dehre_1779	1779	Cupin domain.	0.0653782	-0.0166957	0.0820738
Dehre_1780	1780	2-oxoacid	0.0842183	0.0745312	0.00968711
Dehre_1781	1781	Pyruvate:ferredoxin oxidoreductase and related 2-oxoacid:ferredoxin oxidoreductases, beta subunit	0.0952218	0.0118243	0.0833975
Dehre_1782	1782	Pyruvate:ferredoxin oxidoreductase and related 2-oxoacid:ferredoxin oxidoreductases, alpha subunit	0.014403	-0.133885	0.148288
Dehre_1783	1783	hypothetical protein	0.300259	0.254269	0.0459905
Dehre_1784	1784	hypothetical protein	0.128615	-0.00187731	0.130492
Dehre_1793	1793	pantetheine-phosphate adenylyltransferase, bacterial	0.166159	0.0272856	0.138873
Dehre_1794	1794	DNA-directed DNA polymerase III (polc)	-0.012891	-0.0519061	0.0390151
Dehre_1795	1795	Predicted transcriptional regulator containing CBS domains	0.0420531	-0.00335169	0.0454048
Dehre_1798	1798	Predicted Zn-dependent hydrolases of the beta-lactamase fold	0.0428004	0.0444465	-0.00164604
Dehre_1799	1799	UDP-N-acetylmuramyl pentapeptide phosphotransferase/UDP-N-acetylglucosamine-1-phosphate transferase	-0.0976523	-0.0948699	-0.00278234
Dehre_1800	1800	Predicted rRNA methylase (SpoU class)	-0.766264	0.570451	-1.33671
Dehre_1801	1801	aconitate hydratase, putative, Aquifex type	0.19637	0.0761728	0.120197
Dehre_1802	1802	hypothetical protein	-0.944853	-0.152601	-0.792251
Dehre_1805	1805	hypothetical protein	-0.843942	-2.21455	1.37061
Dehre_1808	1808	Transcriptional regulators	-0.0231142	-0.0611105	0.0379963
Dehre_1809	1809	Aspartate/tyrosine/aromatic aminotransferase	0.152489	0.0323893	0.1201
Dehre_1810	1810	Conserved protein/domain typically associated with flavoprotein oxygenases, DIM6/NTAB family	-0.076423	0.0126123	-0.0890354
Dehre_1812	1812	Phosphoglycerate dehydrogenase and related dehydrogenases	0.126861	0.0484457	0.0784149
Dehre_1813	1813	Leucyl aminopeptidase (aminopeptidase T)	-0.000639915	-0.104979	0.104339
Dehre_1815	1815	Predicted membrane protein	-0.15311	-0.0119572	-0.141153
Dehre_1816	1816	MoxR-like ATPases	-0.470436	-0.237491	-0.232945
Dehre_1820	1820	Uncharacterized protein conserved in bacteria	-0.171913	-0.17561	0.00369644
Dehre_1821	1821	signal peptidase I, bacterial type	0.0636648	-0.00610511	0.0697699
Dehre_1829	1829	Lactate dehydrogenase and related dehydrogenases	-0.0147967	-0.184266	0.16947
Dehre_1833	1833	Multimeric flavodoxin WrbA	0.0524217	0.0252268	0.027195
Dehre_1839	1839	FOG: CBS domain	0.122269	0.113396	0.00887346
Dehre_1840	1840	twin arginine-targeting protein translocase, TatA/E family	-0.119317	0.129972	-0.249289
Dehre_1842	1842	Geranylgeranyl pyrophosphate synthase	0.0181513	-0.0739864	0.0921377
Dehre_1843	1843	Sec-independent protein secretion pathway components	-0.108126	-0.0031263	-0.105
Dehre_1845	1845	hypothetical protein	0.0735432	0.0131442	0.0603991
Dehre_1846	1846	Fe-S oxidoreductase	-0.465371	-0.4022	-0.0631712
Dehre_1847	1847	Electron transfer flavoprotein, alpha subunit	-0.134916	-0.317565	0.182649
Dehre_1853	1853	ACT domain-containing protein	-0.0226932	0.0446258	-0.0673189
Dehre_1856	1856	Glycerol-3-phosphate dehydrogenase	-0.0248121	-0.0799672	0.0551551
Dehre_1858	1858	ribosome-associated GTPase EngA	0.0636902	-0.0173925	0.0810827
Dehre_1861	1861	(E)-4-hydroxy-3-methyl-but-2-enyl pyrophosphate reductase (IPP and DMAPP forming)	0.0415901	-0.0110302	0.0526203
Dehre_1862	1862	1-acyl-sn-glycerol-3-phosphate acyltransferases	0.0678043	0.0401804	0.027624
Dehre_1863	1863	cytidylate kinase	-0.012149	-0.0926371	0.080488
Dehre_1866	1866	HutP	-0.0355743	-0.000612895	-0.0349614
Dehre_1868	1868	flavoprotein, HI0933 family	0.0711908	-0.233761	0.304952
Dehre_1869	1869	hypothetical protein	-0.103673	-0.117246	0.0135727
Dehre_1870	1870	Transcriptional regulators	-0.169689	0.123412	-0.293101
Dehre_1871	1871	pseudouridine synthase	-0.409277	-0.537555	0.128278
Dehre_1878	1878	Fe2+/Zn2+ uptake regulation proteins	0.0293226	0.112852	-0.0835298
Dehre_1880	1880	EDD domain protein, DegV family	-0.204772	-0.100104	-0.104668
Dehre_1885	1885	Archaeal fructose-1,6-bisphosphatase and related enzymes of inositol monophosphatase family	-0.0326864	0.518852	-0.551538
Dehre_1888	1888	3-deoxy-D-arabinoheptulosonate-7-phosphate synthase	0.144553	0.0135622	0.13099
Dehre_1892	1892	Transcriptional regulators	0.14363	-0.195617	0.339247
Dehre_1893	1893	putative heme d1 biosynthesis radical SAM protein NirJ2	0.0941927	-0.0379151	0.132108
Dehre_1894	1894	putative heme d1 biosynthesis radical SAM protein NirJ1	-0.00756661	-0.125561	0.117995
Dehre_1898	1898	hypothetical protein	0.12454	-0.0234582	0.147998
Dehre_1902	1902	naphthoate synthase (dihydroxynaphthoic acid synthetase)	0.0181446	-0.0876999	0.105844
Dehre_1904	1904	2-succinyl-5-enolpyruvyl-6-hydroxy-3-cyclohexene-1-carboxylic-acid synthase	0.0576193	-0.0858159	0.143435
Dehre_1905	1905	isochorismate synthases	0.110311	0.185245	-0.0749337
Dehre_1906	1906	isocitrate dehydrogenase, NADP-dependent, eukaryotic type	0.0936845	-0.0362469	0.129931
Dehre_1918	1918	large conductance mechanosensitive channel protein	-1.40514	-0.858017	-0.547122
Dehre_1921	1921	UTP-glucose-1-phosphate uridylyltransferase	-0.0718497	-0.0763386	0.00448895
Dehre_1923	1923	ABC-type multidrug transport system, ATPase and permease components	0.062966	0.157507	-0.0945406
Dehre_1928	1928	Predicted Fe-S oxidoreductases	0.0706094	-0.0105216	0.081131
Dehre_1929	1929	Coenzyme PQQ synthesis protein D (PqqD).	-0.0821579	0.32981	-0.411968
Dehre_1942	1942	capsular exopolysaccharide family	0.0141684	0.0646591	-0.0504907
Dehre_1943	1943	Capsular polysaccharide biosynthesis protein	-0.0381889	-0.152802	0.114613
Dehre_1945	1945	Nucleoside-diphosphate-sugar epimerases	-0.269939	-0.584427	0.314488
Dehre_1950	1950	UDP-N-acetylglucosamine 2-epimerase	0.176761	-0.106212	0.282973
Dehre_1952	1952	Predicted nucleoside-diphosphate sugar epimerases	0.115563	-0.0388894	0.154452
Dehre_1962	1962	Predicted Fe-S oxidoreductases	-0.170047	-0.0840254	-0.0860213
Dehre_1964	1964	Telomeric repeat-binding factor 2.	-0.00912889	-0.0196975	0.0105686
Dehre_1968	1968	Uncharacterized conserved protein	-1.14904	0.137398	-1.28644
Dehre_1973	1973	PAS domain S-box/diguanylate cyclase (GGDEF) domain	-0.288168	-0.166446	-0.121722
Dehre_1976	1976	Sporulation and spore germination./Immunoglobulin-like domain of bacterial spore germination.	0.0841571	0.159729	-0.0755719
Dehre_1977	1977	Uncharacterized conserved protein	-0.313948	-0.452665	0.138716
Dehre_1982	1982	CO dehydrogenase/acetyl-CoA synthase gamma subunit (corrinoid Fe-S protein)	-0.0370663	-0.333784	0.296718
Dehre_1983	1983	Hemolysins and related proteins containing CBS domains	-0.0778294	-0.12863	0.0508005
Dehre_1986	1986	Acyl-CoA synthetases (AMP-forming)/AMP-acid ligases II	-0.0883093	-0.15689	0.0685809
Dehre_1989	1989	lipid kinase, YegS/Rv2252/BmrU family	0.112341	0.014895	0.0974456
Dehre_1994	1994	hydroxylamine reductase	0.543482	0.716393	-0.172911
Dehre_1995	1995	formate dehydrogenase family accessory protein FdhD	0.100878	-0.0465593	0.147437
Dehre_1998	1998	Predicted metal-binding protein	-0.0347199	-0.12564	0.0909201
Dehre_2000	2000	polyprenyl P-hydroxybenzoate and phenylacrylic acid decarboxylases	-0.827313	-0.035385	-0.791928
Dehre_2001	2001	N-methylhydantoinase B/acetone carboxylase, alpha subunit	-0.0732148	-0.136885	0.0636698
Dehre_2002	2002	N-methylhydantoinase A/acetone carboxylase, beta subunit	-0.03242	-0.025389	-0.00703096
Dehre_2003	2003	UbiD family decarboxylases	-0.0865917	-0.0804353	-0.00615644
Dehre_2004	2004	hypothetical protein	-1.53048	-0.664722	-0.865757
Dehre_2006	2006	ATPase components of various ABC-type transport systems, contain duplicated ATPase	-0.0394622	-0.0368803	-0.00258191
Dehre_2013	2013	Transposase domain (DUF772).	0.0467372	0.149675	-0.102938
Dehre_2015	2015	Pyridoxamine 5-phosphate oxidase.	0.278911	0.313393	-0.0344817
Dehre_2017	2017	Uroporphyrinogen-III decarboxylase	-2.70208e-05	-0.0899658	0.0899388
Dehre_2022	2022	reductive dehalogenase	0.559054	0.365083	0.193971
Dehre_2041	2025	cAMP-binding proteins - catabolite gene activator and regulatory subunit of cAMP-dependent protein kinases	1.14683	0.992582	0.154244
Dehre_2044	2044	reductive dehalogenase	0.234339	0.123437	0.110902
Dehre_2048	2048	cAMP-binding proteins - catabolite gene activator and regulatory subunit of cAMP-dependent protein kinases	0.0314636	-0.0352001	0.0666637
Dehre_2053	2053	ABC-2 type transporter.	0.378239	0.40075	-0.0225104
Dehre_2055	2055	ABC-type multidrug transport system, ATPase component	-0.0596417	0.0184716	-0.0781132
Dehre_2056	2056	cAMP-binding proteins - catabolite gene activator and regulatory subunit of cAMP-dependent protein kinases	-0.781952	-0.150824	-0.631128
Dehre_2073	2070/20731	Uroporphyrinogen-III decarboxylase	-0.0570164	-0.125844	0.0688273
Dehre_2074	2074	Predicted cobalamin binding protein	0.1899	0.0754188	0.114482
Dehre_2085	2085	ABC-type multidrug transport system, ATPase component	0.800701	0.70913	0.0915704
Dehre_2087	2087	Predicted transcriptional regulators	0.201909	0.127033	0.0748766
Dehre_2130	2130	ATPases of the AAA+ class	-0.0595142	-0.0731152	0.013601
Dehre_2143	2143	Virulence protein	-0.128403	0.00918055	-0.137584
Dehre_2145	2145	Site-specific recombinases, DNA invertase Pin homologs	0.0634524	0.267457	-0.204004
Dehre_2146	2146	23S rRNA (uracil-5-)-methyltransferase RumA	-1.13133	-0.165287	-0.966046
Dehre_2148	2148	homocitrate synthase NifV	0.0357299	-0.0465023	0.0822322
Dehre_2149	2149	aspartyl/glutamyl-tRNA(Asn/Gln) amidotransferase, B subunit	0.0348606	-0.0679223	0.102783
Dehre_2150	2150	aspartyl/glutamyl-tRNA(Asn/Gln) amidotransferase, A subunit	0.0940231	0.0341539	0.0598691
Dehre_2152	2152	hypothetical protein	-0.0937529	-0.135461	0.0417083
Dehre_2153	2153	DNA ligase, NAD-dependent	0.0628254	-0.023797	0.0866224
Dehre_2154	2154	ATP-dependent DNA helicase PcrA	0.0118529	-0.0781748	0.0900277
Dehre_2156	2156	phosphoribosyl-ATP pyrophosphohydrolase	0.00565497	-0.0936499	0.0993048
Dehre_2157	2157	imidazoleglycerol phosphate synthase, cyclase subunit	0.0796905	-0.0737685	0.153459
Dehre_2158	2158	phosphoribosylformimino-5-aminoimidazole carboxamide ribotide isomerase	0.0865374	-0.0127843	0.0993217
Dehre_2159	2159	imidazole glycerol phosphate synthase, glutamine amidotransferase subunit	0.089812	0.112871	-0.0230592
Dehre_2160	2160	Imidazoleglycerol-phosphate dehydratase	-0.00247526	0.0675004	-0.0699757
Dehre_2161	2161	histidinol dehydrogenase	-0.117218	-0.0672836	-0.0499347
Dehre_2162	2162	ATP phosphoribosyltransferase	-0.0654265	-0.12794	0.062514
Dehre_2163	2163	ATP phosphoribosyltransferase, regulatory subunit	0.0422916	-0.0546931	0.0969847
Dehre_2165	2165	histidinol-phosphate aminotransferase	0.0049475	-0.0952508	0.100198
Dehre_2169	2169	hypothetical protein	-0.142445	-0.200454	0.0580088
Dehre_2170	2170	Uncharacterized protein conserved in bacteria	-0.115472	-0.150924	0.0354522
Dehre_2171	2171	Membrane-bound serine protease (ClpP class)	-0.0751457	-0.115863	0.040717
Dehre_2177	2177	ACT domain-containing protein	0.0270878	0.0347166	-0.00762876
Dehre_2178	2178	Coenzyme F390 synthetase	0.0470699	-0.0299218	0.0769917
Dehre_2180	2180	S-adenosylmethionine synthetase	0.00508181	-0.146233	0.151315
Dehre_2181	2181	phosphopantothenoylcysteine decarboxylase/phosphopantothenate--cysteine ligase, prokaryotic	0.0516572	0.00855796	0.0430992
Dehre_2182	2182	DNA-directed RNA polymerase, omega subunit	0.181408	0.173128	0.00827996
Dehre_2183	2183	guanylate kinase	0.031857	0.00276772	0.0290893
Dehre_2184	2184	Uncharacterized protein conserved in bacteria	0.176882	0.0853548	0.0915276
Dehre_2185	2185	TIGR00255 family protein	0.0458037	-0.0960213	0.141825
Dehre_2186	2186	LL-diaminopimelate aminotransferase	0.0740204	0.0343695	0.0396509
Dehre_2187	2187	diaminopimelate epimerase	-0.050049	0.0477594	-0.0978084
Dehre_2189	2189	Predicted RNA-binding protein homologous to eukaryotic snRNP	0.014967	-0.0513941	0.0663611
Dehre_2190	2190	orotate phosphoribosyltransferase, Thermus family	-0.0149933	-0.0613569	0.0463635
Dehre_2193	2193	orotidine 5''-phosphate decarboxylase, subfamily 1	0.025222	-0.00740306	0.032625
Dehre_2194	2194	dihydroorotate dehydrogenase (subfamily 1) family protein	0.0948315	0.0750403	0.0197911
Dehre_2195	2195	2-polyprenylphenol hydroxylase and related flavodoxin oxidoreductases	0.158018	-0.0516499	0.209668
Dehre_2196	2196	carbamoyl-phosphate synthase, large subunit	0.167286	0.0257368	0.141549
Dehre_2197	2197	carbamoyl-phosphate synthase, small subunit	0.0426828	-0.0902801	0.132963
Dehre_2198	2198	dihydroorotase, multifunctional complex type	0.00881084	-0.0450915	0.0539023
Dehre_2199	2199	aspartate carbamoyltransferase	-0.0378532	-0.102787	0.0649336
Dehre_2200	2200	Pyrimidine operon attenuation protein/uracil phosphoribosyltransferase	-0.055095	-0.132175	0.0770804
Dehre_2201	2201	pseudouridine synthase, RluA family	0.079886	-0.1244	0.204286
Dehre_2203	2203	Propanediol utilization protein	0.0932264	-0.0594378	0.152664
Dehre_2205	2205	YGGT family.	-0.726029	-0.113914	-0.612115
Dehre_2206	2206	Uncharacterized protein conserved in bacteria	-0.0760635	-0.100904	0.02484
Dehre_2207	2207	pyridoxal phosphate enzyme, YggS family	-0.115297	-0.229559	0.114262
Dehre_2208	2208	hypothetical protein	0.0235341	-0.012815	0.0363491
Dehre_2215	2215	cell division protein FtsZ	0.0579526	-0.0720272	0.12998
Dehre_2217	2217	Cell division septal protein	-0.0708887	0.0565003	-0.127389
Dehre_2218	2218	UDP-N-acetylglucosamine 1-carboxyvinyltransferase	-0.0466812	-0.183206	0.136524
Dehre_2219	2219	UDP-N-acetylenolpyruvoylglucosamine reductase	0.108287	-0.20347	0.311757
Dehre_2220	2220	undecaprenyldiphospho-muramoylpentapeptide beta-N-acetylglucosaminyltransferase	-0.0194513	-0.12561	0.106158
Dehre_2222	2222	UDP-N-acetylmuramoylalanine--D-glutamate ligase	0.0634302	0.0556173	0.00781282
Dehre_2224	2224	UDP-N-acetylmuramoyl-tripeptide--D-alanyl-D-alanine ligase	0.0882673	0.0683716	0.0198957
Dehre_2225	2225	UDP-N-acetylmuramyl-tripeptide synthetase	0.00798225	-0.0364364	0.0444187
Dehre_2228	2228	S-adenosyl-methyltransferase MraW	0.223999	0.0890738	0.134925
Dehre_2229	2229	MraZ protein	0.204155	0.208452	-0.00429694
Dehre_2231	2231	hydrid cluster protein-associated redox disulfide domain	0.509369	0.447954	0.0614154
Dehre_2232	2232	Beta-galactosidase/beta-glucuronidase	0.0463047	0.145847	-0.0995423
Dehre_2233	2233	Fe2+/Zn2+ uptake regulation proteins	0.0630255	0.0690719	-0.00604645
Dehre_2235	2235	histidinol phosphate phosphatase HisJ family	-0.0697021	0.00852203	-0.0782242
Dehre_2237	2237	Predicted polymerase, most proteins contain PALM domain, HD hydrolase domain and Zn-ribbon domain	-0.0224498	-0.0479962	0.0255464
Dehre_2238	2238	cell envelope-related function transcriptional attenuator common domain	-0.0140082	-0.022687	0.00867875
Dehre_2239	2239	selenium donor protein	-0.0720925	-0.268979	0.196887
Dehre_2240	2240	seryl-tRNA(sec) selenium transferase	-0.0843444	-0.117739	0.0333948
Dehre_2242	2242	Negative regulator of genetic competence, sporulation and motility	-0.0740649	0.0247318	-0.0987967
Dehre_2245	2245	Chemotaxis signal transduction protein	0.206427	0.110087	0.09634
Dehre_2249	2249	flagellar hook-basal body proteins	-0.0464172	-0.129982	0.0835644
Dehre_2252	2252	RNA polymerase sigma factor, FliA/WhiG family	0.0580513	-0.308814	0.366865
Dehre_2254	2254	Chemotaxis protein; stimulates methylation of MCP proteins	0.0338459	-0.141251	0.175097
Dehre_2255	2255	Chemotaxis protein CheC, inhibitor of MCP methylation	0.0225898	-0.101364	0.123954
Dehre_2256	2256	Predicted glycosyltransferase	-0.267363	0.00950082	-0.276864
Dehre_2257	2257	ATPases involved in chromosome partitioning	-0.0905231	-0.149727	0.0592043
Dehre_2258	2258	flagellar biosynthetic protein FlhF	-0.0772335	-0.18411	0.106876
Dehre_2259	2259	flagellar biosynthesis protein FlhA	0.140703	-0.0675052	0.208208
Dehre_2264	2264	Flagellar biogenesis protein	-0.0245317	-0.0487847	0.0242531
Dehre_2265	2265	Response regulator containing CheY-like receiver, AAA-type ATPase, and DNA-binding domains	0.102128	0.0522097	0.0499185
Dehre_2266	2266	flagellar motor switch protein FliN	0.149109	0.0570235	0.0920852
Dehre_2267	2267	flagellar motor switch protein FliM	0.0592523	0.0752594	-0.0160071
Dehre_2268	2268	Flagellar basal body-associated protein	0.0249421	0.0164471	0.00849501
Dehre_2269	2269	Uncharacterized protein, possibly involved in motility	0.101256	0.442143	-0.340887
Dehre_2271	2271	flagellar protein export ATPase FliI	0.0947067	0.0968725	-0.00216579
Dehre_2272	2272	flagellar biosynthesis/type III secretory pathway protein	0.0499174	-0.0231034	0.0730208
Dehre_2273	2273	flagellar motor switch protein FliG	0.0456117	-0.00900857	0.0546203
Dehre_2274	2274	flagellar basal-body M-ring protein/flagellar hook-basal body protein (fliF)	0.0204536	-0.225541	0.245995
Dehre_2276	2276	flagellar basal-body rod protein FlgC	0.246717	0.0684873	0.17823
Dehre_2277	2277	Chemotaxis response regulator containing a CheY-like receiver domain and a methylesterase domain	0.0636005	-0.0421915	0.105792
Dehre_2278	2278	Chemotaxis signal transduction protein	-0.0136897	-0.161996	0.148306
Dehre_2279	2279	Chemotaxis protein histidine kinase and related kinases	0.0305468	-0.0217034	0.0522502
Dehre_2280	2280	hypothetical protein	-0.0776644	-0.0206173	-0.057047
Dehre_2281	2281	flagellar biosynthetic protein FliS	-0.00791057	0.126931	-0.134842
Dehre_2282	2282	Flagellar capping protein	-0.402006	-0.381697	-0.0203085
Dehre_2283	2283	Uncharacterized flagellar protein FlaG	0.0838219	0.0893078	-0.00548585
Dehre_2284	2284	Flagellin and related hook-associated proteins	0.0271988	-0.142643	0.169842
Dehre_2295	2295	hypothetical protein	-0.0910753	-0.111813	0.020738
Dehre_2297	2297	carbon storage regulator (csrA)	0.151771	-0.0368312	0.188602
Dehre_2298	2298	Uncharacterized protein conserved in bacteria	0.554482	0.434303	0.120179
Dehre_2300	2300	flagellar hook-associated protein 3	-0.266488	-0.819118	0.55263
Dehre_2301	2301	flagellar hook-associated protein FlgK	-0.222157	-0.176949	-0.0452077
Dehre_2302	2302	FlgN protein.	0.125757	-0.0375481	0.163305
Dehre_2304	2304	Flagellar motor component	-0.047232	-0.0578035	0.0105715
Dehre_2308	2308	Methylase of chemotaxis methyl-accepting proteins	0.0301991	-0.00966231	0.0398614
Dehre_2325	2325	hypothetical protein	0.000347137	-1.41216	1.41251
Dehre_2331	2331	GMP synthase (glutamine-hydrolyzing), C-terminal domain or B subunit/GMP synthase (glutamine-hydrolyzing), N-terminal domain or A subunit	0.0154142	-0.0711845	0.0865987
Dehre_2332	2332	hypoxanthine phosphoribosyltransferase	-0.160135	-0.0456859	-0.114449
Dehre_2336	2336	chaperonin GroEL	0.0138537	-0.092673	0.106527
Dehre_2337	2337	Co-chaperonin GroES (HSP10)	0.102709	0.106304	-0.0035944
Dehre_2338	2338	Nitrogen regulatory protein PII	0.232149	0.49005	-0.257901
Dehre_2340	2340	Uncharacterized NAD(FAD)-dependent dehydrogenases	-0.101797	-0.111817	0.0100199
Dehre_2342	2342	EDD domain protein, DegV family	-0.212852	-0.170203	-0.0426491
Dehre_2343	2343	Transcriptional regulators	-0.258974	0.107173	-0.366147
Dehre_2348	2348	formate dehydrogenase, alpha subunit, archaeal-type	-0.131555	-0.0794326	-0.052122
Dehre_2349	2349	NADH:ubiquinone oxidoreductase, NADH-binding (51 kD) subunit	0.0633138	-0.00700442	0.0703182
Dehre_2350	2350	NADH:ubiquinone oxidoreductase 24 kD subunit	0.789147	-0.892584	1.68173
Dehre_2351	2351	5,10-methenyltetrahydrofolate synthetase	0.015056	0.046207	-0.031151
Dehre_2352	2352	putative glycoprotease GCP	-0.0242298	-0.342081	0.317851
Dehre_2354	2354	universal bacterial protein YeaZ	-0.0981216	-0.16057	0.062448
Dehre_2356	2356	Imidazolonepropionase and related amidohydrolases	-0.0429535	-0.120397	0.0774436
Dehre_2357	2357	Transcriptional accessory protein	-0.0164207	-0.0639445	0.0475238
Dehre_2360	2360	Predicted glutamine amidotransferase	-0.16351	-0.220679	0.0571691
Dehre_2361	2361	UDP-N-acetylmuramyl tripeptide synthase	-0.14377	-0.206796	0.0630267
Dehre_2363	2363	Uncharacterized protein conserved in bacteria	0.0437752	0.114006	-0.0702308
Dehre_2365	2365	hypothetical protein	0.0880515	0.0409973	0.0470541
Dehre_2366	2366	molybdenum cofactor synthesis domain	-0.0266298	0.0500701	-0.0766999
Dehre_2367	2367	molybdenum cofactor biosynthesis protein MoaC	-0.0889959	0.0877501	-0.176746
Dehre_2368	2368	molybdenum cofactor biosynthesis protein A, bacterial 2371941	0.0152483	0.0481485	-0.0329002
Dehre_2369	2369	molybdopterin biosynthesis enzyme	-0.0594908	0.0972637	-0.156754
Dehre_2370	2370	molybdenum cofactor synthesis domain 2374064	-0.0411151	0.167253	-0.208368
Dehre_2371	2371	AT-rich DNA-binding protein	0.101941	0.028643	0.0732981
Dehre_2372	2372	NADH:ubiquinone oxidoreductase 24 kD subunit	0.328159	0.313822	0.0143375
Dehre_2373	2373	NADH:ubiquinone oxidoreductase, NADH-binding (51 kD) subunit	0.45782	0.187723	0.270096
Dehre_2374	2374	hydrogenase, Fe-only	0.364325	0.107903	0.256422
Dehre_2378	2378	Predicted transcriptional regulators	-0.021808	0.0211674	-0.0429754
Dehre_2379	2379	Uncharacterized conserved protein	0.0903851	-0.0156406	0.106026
Dehre_2380	2380	Phosphoenolpyruvate synthase/pyruvate phosphate dikinase	-0.00430377	-0.0421874	0.0378836
Dehre_2383	2383	Glutamate dehydrogenase/leucine dehydrogenase	0.0814295	-0.124737	0.206167
Dehre_2384	2384	alanine racemase	-0.159403	-0.227989	0.0685857
Dehre_2385	2385	YjeF C-terminal region, hydroxyethylthiazole kinase-related/yjeF N-terminal region	-0.188097	-0.14038	-0.0477173
Dehre_2387	2387	Putative regulator of cell autolysis	-0.0836412	-0.0271715	-0.0564698
Dehre_2388	2388	Transcriptional regulators	-0.451066	-0.415044	-0.0360223
Dehre_2392	2392	Pyruvate-formate lyase-activating enzyme	-0.10859	-0.132338	0.0237481
Dehre_2393	2393	Uncharacterized conserved protein	-0.0148633	-0.0633621	0.0484988
Dehre_2395	2395	FKBP-type peptidyl-prolyl cis-trans isomerase (trigger factor)	0.0443989	-0.0182565	0.0626554
Dehre_2396	2396	FMN-binding domain.	0.10394	0.016662	0.087278
Dehre_2398	2398	PceA reductive dehalogenase	0.308573	0.10505	0.203524
Dehre_2401	2401	cAMP-binding proteins - catabolite gene activator and regulatory subunit of cAMP-dependent protein kinases	0.0519567	0.0427534	0.00920328
Dehre_2403	2403	Uncharacterized protein related to glutamine synthetase	-0.0391359	-0.12223	0.0830943
Dehre_2419	2419	Predicted CoA-binding protein	0.0420017	-0.0274057	0.0694075
Dehre_2435	2435	anaerobic ribonucleoside-triphosphate reductase	-0.127186	-0.160125	0.0329396
Dehre_2436	2436	transcriptional regulator NrdR	-0.175285	-0.101159	-0.0741261
Dehre_2438	2438	5-methyltetrahydrofolate--homocysteine methyltransferase	0.0535107	0.0453831	0.00812753
Dehre_2439	2439	Response regulators consisting of a CheY-like receiver domain and a winged-helix DNA-binding domain	-0.016328	-0.12724	0.110912
Dehre_2440	2440	His Kinase A (phosphoacceptor) domain./HAMP domain./Histidine kinase-, DNA gyrase B-, and HSP90-like ATPase	0.288823	0.0141381	0.274685
Dehre_2442	2442	Molecular chaperone, HSP90 family	0.198213	0.055336	0.142877
Dehre_2443	2443	hypothetical protein	0.148755	0.0415861	0.107169
Dehre_2448	2448	Uncharacterized conserved protein	-0.0325692	0.0557381	-0.0883074
Dehre_2449	2449	glutamate racemase	-0.0155031	-0.0623864	0.0468833
Dehre_2451	2451	2-isopropylmalate synthase, bacterial type	0.0110432	0.0139211	-0.00287787
Dehre_2454	2454	GTP-binding protein TypA/BipA	0.293763	0.195076	0.0986862
Dehre_2458	2458	homoserine O-succinyltransferase	0.14558	-0.0125049	0.158085
Dehre_2460	2460	Saccharopine dehydrogenase and related proteins	0.00151412	-0.0414535	0.0429676
Dehre_2464	2464	cysteine synthase A	0.851004	-1.1377	1.9887
Dehre_2465	2465	Rrf2 family protein	-0.104867	0.068174	-0.173041
Dehre_2466	2466	Serine acetyltransferase	-0.159795	-0.204885	0.0450891
Dehre_2469	2469	Dinucleotide-utilizing enzymes involved in molybdopterin and thiamine biosynthesis family 1	0.0423093	-0.0178188	0.0601281
Dehre_2471	2471	copper-(or silver)-translocating P-type ATPase	0.212139	0.514609	-0.302469
Dehre_2472	2472	Benzoyl-CoA reductase/2-hydroxyglutaryl-CoA dehydratase subunit, BcrC/BadD/HgdB	0.0127293	-0.2691	0.281829
Dehre_2473	2473	CoA-substrate-specific enzyme activase, putative	0.059014	-0.0562633	0.115277
Dehre_2474	2474	Transcriptional regulator	0.0155803	-0.322984	0.338564
Dehre_2475	2475	OAH/OAS sulfhydrylase	-0.0431353	-0.135091	0.0919552
Dehre_2476	2476	cysteine synthase A	0.233311	0.0690201	0.164291
Dehre_2477	2477	Beta-propeller domains of methanol dehydrogenase type	-1.33171	-0.139402	-1.19231
Dehre_2478	2478	Uncharacterized conserved protein	0.0597334	0.0560506	0.00368277
Dehre_2480	2480	cysteine desulfurase family protein	-0.0173178	-0.181724	0.164406
Dehre_2482	2482	DrsE, soluble protein involved in intracellular sulphur reduction1	0.0583448	0.0136156	0.0447292
Dehre_2484	2484	hypothetical protein	-0.467441	-0.512302	0.0448613
Dehre_2485	2485	Sigma-54 interaction domain./Bacterial regulatory protein, Fis family	0.481445	0.0968957	0.384549
Dehre_2486	2486	glucosamine--fructose-6-phosphate aminotransferase (isomerizing)	0.0994703	-0.0108345	0.110305
Dehre_2487	2487	phosphoglucosamine mutase	0.0313419	-0.0496314	0.0809733
Dehre_2488	2488	Uncharacterized FAD-dependent dehydrogenases	0.772019	0	0.772019
Dehre_2489	2489	Uncharacterized protein conserved in bacteria	-0.0728313	-0.0461171	-0.0267142
Dehre_2490	2490	TIGR00159 family protein	-0.0301145	-0.0896308	0.0595163
Dehre_2496	2496	Uncharacterized protein containing a NRPS condensation (elongation) domain	-0.647888	0.162884	-0.810772
Dehre_2501	2501	radical SAM-linked protein	-0.177273	-0.11752	-0.0597534
Dehre_2503	2503	radical SAM-linked protein	0.145667	0.00458463	0.141083
Dehre_2512	2512	penicillin-binding protein 2	0.0159106	0.0173977	-0.0014871
Dehre_2514	2514	rod shape-determining protein MreC	0.0881594	-0.286824	0.374983
Dehre_2515	2515	cell shape determining protein, MreB/Mrl family	0.0499875	-0.0463438	0.0963313
Dehre_2518	2518	2-isopropylmalate synthase/homocitrate synthase family protein	-0.126656	-0.0515448	-0.0751114
Dehre_2519	2519	AT-rich DNA-binding protein	-0.212546	-0.206951	-0.00559425
Dehre_2522	2522	folylpolyglutamate synthase/dihydrofolate synthase	-0.0985122	-0.0784939	-0.0200183
Dehre_2523	2523	valyl-tRNA synthetase	-0.000585556	-0.0624084	0.0618229
Dehre_2524	2524	conserved hypothetical protein	0.221085	-0.0966827	0.317768
Dehre_2530	2530	ribosome biogenesis GTP-binding protein YsxC/EngB	-0.110563	-0.000359376	-0.110204
Dehre_2531	2531	ATP-dependent protease La	-0.0493215	-0.0801045	0.030783
Dehre_2533	2533	Membrane protease subunits, stomatin/prohibitin homologs	-0.0589199	-0.10381	0.0448898
Dehre_2535	2535	ABC-type cobalamin/Fe3+-siderophores transport systems, ATPase components	-0.211694	-0.225453	0.0137583
Dehre_2537	2537	ABC-type cobalamin/Fe3+-siderophores transport systems, ATPase components	-0.244151	-0.042031	-0.20212
Dehre_2538	2538	Uncharacterized conserved protein	-0.353254	-0.105461	-0.247793
Dehre_2539	2539	endopeptidase Clp ATP-binding regulatory subunit (clpX)	0.0899032	-0.0721086	0.162012
Dehre_2540	2540	trigger factor	0.0988671	-0.037885	0.136752
Dehre_2545	2545	Transcriptional regulator	-0.0928135	-0.138063	0.0452498
Dehre_2547	2547	Protein of unknown function (DUF3343)	0.0782075	0.108541	-0.0303332
Dehre_2548	2548	Predicted redox protein, regulator of disulfide bond formation	0.527298	0.331119	0.196179
Dehre_2549	2549	YeeE/YedE family (DUF395).	-0.0478716	-0.183933	0.136062
Dehre_2550	2550	cysteine desulfurase family protein	-0.0396973	-0.0236788	-0.0160185
Dehre_2555	2555	ribonuclease PH	-0.0883322	-0.16872	0.0803881
Dehre_2558	2558	hydro-lyases, Fe-S type, tartrate/fumarate subfamily, beta region	0.0859877	-0.0190326	0.10502
Dehre_2559	2559	hydro-lyases, Fe-S type, tartrate/fumarate subfamily, alpha region	0.0051403	-0.0118519	0.0169923
Dehre_2560	2560	Transcriptional regulators	0.0317369	-0.104253	0.13599
Dehre_2562	2562	Response regulator of the LytR/AlgR family	-0.0178227	0.0363421	-0.0541649
Dehre_2566	2566	Lysophospholipase L1 and related esterases	0.058523	-0.0597254	0.118248
Dehre_2572	2572	C-terminal peptidase (prc)	-0.0177668	-0.0290381	0.0112713
Dehre_2574	2574	Transcriptional regulator	0.203085	-0.0989006	0.301986
Dehre_2575	2575	Cation/multidrug efflux pump	-0.0281779	-0.108854	0.0806761
Dehre_2576	2576	RND family efflux transporter, MFP subunit	0.148684	0.140804	0.00787958
Dehre_2592	2592	hypothetical protein	0.132603	-0.0534542	0.186057
Dehre_2593	2593	hypothetical protein	0.0686401	-0.018809	0.0874491
Dehre_2598	2598	Putative cell wall-binding domain	0.0764567	-0.0678298	0.144286
Dehre_2600	2600	Predicted glycosyl hydrolase	0.227162	0.128497	0.0986656
Dehre_2603	2603	Predicted pyridoxal phosphate-dependent enzyme apparently involved in regulation of cell wall biogenesis	0.0553559	-0.0447814	0.100137
Dehre_2604	2604	Glycosyltransferase	-0.13771	-0.095367	-0.0423427
Dehre_2607	2607	Glycosyltransferase	-0.0586185	-0.115603	0.0569847
Dehre_2608	2608	Glycosyltransferase	-0.0409315	-0.104727	0.0637954
Dehre_2610	2610	Predicted pyridoxal phosphate-dependent enzyme apparently involved in regulation of cell wall biogenesis	0.0442184	0.0637344	-0.019516
Dehre_2613	2613	Predicted dehydrogenases and related proteins	0.0735145	-0.0181185	0.091633
Dehre_2614	2614	nucleotide sugar dehydrogenase	-0.0119956	-0.0811323	0.0691366
Dehre_2615	2615	Predicted nucleoside-diphosphate sugar epimerases	0.112661	0.0987988	0.0138626
Dehre_2616	2616	Putative cell wall-binding domain	0.0891992	0.063029	0.0261703
Dehre_2622	2622	ATP-dependent Clp protease, proteolytic subunit ClpP	-0.0155792	-0.0127611	-0.00281811
Dehre_2624	2624	UDP-N-acetylglucosamine:LPS N-acetylglucosamine transferase	-0.177408	-0.370247	0.192838
Dehre_2625	2625	Citrate synthase	-0.0733732	-0.0845639	0.0111907
Dehre_2628	2628	Uncharacterized conserved protein	-0.826211	-1.28583	0.459617
Dehre_2629	2629	birA, biotin-[acetyl-CoA-carboxylase] ligase region	-0.611754	-0.0405893	-0.571164
Dehre_2630	2630	acetyl-CoA carboxylase, carboxyl transferase, alpha subunit	-0.111253	-0.395839	0.284586
Dehre_2631	2631	acetyl-CoA carboxylase, carboxyl transferase, beta subunit	-0.112245	-0.237081	0.124836
Dehre_2632	2632	acetyl-CoA carboxylase, biotin carboxylase subunit	-0.0880569	-0.1694	0.081343
Dehre_2633	2633	beta-hydroxyacyl-[acyl carrier protein] dehydratase FabZ	-0.70046	-0.292838	-0.407622
Dehre_2634	2634	acetyl-CoA carboxylase, biotin carboxyl carrier protein	-0.263567	-0.235964	-0.0276031
Dehre_2635	2635	beta-ketoacyl-acyl-carrier-protein synthase II	-0.127291	-0.254412	0.127121
Dehre_2636	2636	3-oxoacyl-(acyl-carrier-protein) reductase	-0.171229	-0.304346	0.133117
Dehre_2637	2637	malonyl CoA-acyl carrier protein transacylase	-0.0584408	-0.200183	0.141742
Dehre_2638	2638	putative enoyl-(acyl-carrier-protein) reductase II	-0.163644	-0.315604	0.151959
Dehre_2640	2640	3-oxoacyl-(acyl-carrier-protein) synthase III	-0.0885636	-0.168372	0.0798082
Dehre_2645	2645	uncharacterized domain 1	-0.0207809	0.167253	-0.188034
Dehre_2647	2647	Response regulator containing a CheY-like receiver domain and an HD-GYP domain	-0.175383	-0.233522	0.058139
Dehre_2649	2649	hypothetical protein	0.17037	0.0629396	0.10743
Dehre_2650	2650	ribonucleoside-diphosphate reductase, adenosylcobalamin-dependent	0.0173082	0.0236419	-0.00633367
Dehre_2653	2653	Transcriptional regulators	0.613932	0.637753	-0.0238217
Dehre_2659	2659	Response regulators consisting of a CheY-like receiver domain and a winged-helix DNA-binding domain	-0.71627	0.0114717	-0.727741
Dehre_2664	2664	cAMP-binding proteins - catabolite gene activator and regulatory subunit of cAMP-dependent protein kinases	-0.0823611	-0.00133848	-0.0810226
Dehre_2666	2666	ABC-type branched-chain amino acid transport systems, periplasmic component	-0.0497956	0.113184	-0.16298
Dehre_2667	2667	Superfamily II DNA and RNA helicases	0.050148	-0.114313	0.164461
Dehre_2668	2668	ABC-type spermidine/putrescine transport systems, ATPase components	-0.00290728	0.307107	-0.310015
Dehre_2670	2670	molybdate ABC transporter, permease protein	0.113352	0.377695	-0.264344
Dehre_2671	2671	DNA binding domain, excisionase family	0.0127341	-0.0278923	0.0406264
Dehre_2672	2672	EDD domain protein, DegV family	0.799772	0.778435	0.021337
Dehre_2673	2673	hypothetical protein	0.0719047	0.0176733	0.0542313
Dehre_2674	2674	ATP-binding region, ATPase-like	-0.247284	0.0462964	-0.29358
Dehre_2677	2677	Aspartate/tyrosine/aromatic aminotransferase	0.0855853	0.0162392	0.0693461
Dehre_2681	2681	Trypsin-like serine proteases, typically periplasmic, contain C-terminal PDZ domain	0.401264	-1.38629	1.78755
Dehre_2682	2682	ABC-type cobalt transport system, ATPase component	-0.250473	-0.188748	-0.0617248
Dehre_2686	2686	uncharacterized domain HDIG	-0.173725	-0.203872	0.0301474
Dehre_2687	2687	Signal transduction histidine kinase	-0.0467318	-0.0587875	0.0120557
Dehre_2688	2688	amino acid adenylation domain/thioester reductase domain	-0.286664	0.0160939	-0.302758
Dehre_2693	2693	Response regulators consisting of a CheY-like receiver domain and a winged-helix DNA-binding domain	-0.0510705	-0.0015165	-0.049554
Dehre_2694	2694	hypothetical protein	0.233926	0.330885	-0.0969588
Dehre_2695	2695	Transcriptional regulators	-0.341435	0.0164603	-0.357896
Dehre_2696	2696	ABC-type multidrug transport system, ATPase and permease components	-0.0123065	-0.0828843	0.0705778
Dehre_2697	2697	ABC-type multidrug transport system, ATPase and permease components	0.0182679	0.0369843	-0.0187163
Dehre_2699	2699	Predicted signal transduction protein	-0.610315	-1.22656	0.61624
Dehre_2703	2703	Mg2+ and Co2+ transporters	-0.621321	0.542241	-1.16356
Dehre_2704	2704	Phosphomannomutase	0.101856	-0.0180829	0.119939
Dehre_2705	2705	Glucose-6-phosphate isomerase	-0.0366445	-0.0693216	0.0326772
Dehre_2708	2708	queuosine biosynthesis protein QueD	0.0366131	0.736553	-0.69994
Dehre_2709	2709	Inorganic pyrophosphatase/exopolyphosphatase	0.0231873	-0.147881	0.171069
Dehre_2710	2710	Uncharacterized protein conserved in bacteria	0.0663722	-0.0205983	0.0869705
Dehre_2716	2716	Signal transduction histidine kinase	-0.649426	-0.12415	-0.525276
Dehre_2717	2717	Response regulators consisting of a CheY-like receiver domain and a winged-helix DNA-binding domain	-0.481012	-0.135131	-0.345881
Dehre_2721	2721	tRNA (guanine-N(7)-)-methyltransferase	0.0739079	-0.104288	0.178196
Dehre_2722	2722	Citrate synthase	-0.185097	-0.290501	0.105404
Dehre_2726	2726	fructose-1,6-bisphosphate aldolase, class II, various bacterial and amitochondriate protist	0.0188891	-0.0454168	0.0643059
Dehre_2727	2727	Uncharacterized protein conserved in bacteria	-0.658885	0.651688	-1.31057
Dehre_2728	2728	phosphoribosylformylglycinamidine synthase, clade II	-0.192543	0.0345494	-0.227092
Dehre_2747	2747	hypothetical protein	-0.00680685	-0.0446084	0.0378016
Dehre_2748	2748	SsrA-binding protein	-0.846985	0.200417	-1.0474
Dehre_2750	2750	vacuolar-type H(+)-translocating pyrophosphatase	0.00137138	-0.0682306	0.069602
Dehre_2752	2752	phosphopyruvate hydratase	0.00846704	-0.0478563	0.0563234
Dehre_2753	2753	2,3-bisphosphoglycerate-independent phosphoglycerate mutase	0.0723189	-0.442656	0.514975
Dehre_2754	2754	triosephosphate isomerase	-0.0641686	-0.0829458	0.0187772
Dehre_2755	2755	3-phosphoglycerate kinase	0.0434246	-0.0244195	0.0678441
Dehre_2757	2757	K+ transport systems, NAD-binding component	-0.0512274	-0.000586828	-0.0506406
Dehre_2759	2759	conserved hypothetical protein	-0.0674097	-0.0576989	-0.00971079
Dehre_2760	2760	conserved hypothetical protein, cofD-related	-0.00711362	0.0370617	-0.0441753
Dehre_2761	2761	Predicted P-loop-containing kinase	-0.0217862	-0.0852784	0.0634921
Dehre_2762	2762	hypothetical protein	-0.503043	-0.0464142	-0.456629
Dehre_2764	2764	HAD-superfamily hydrolase, subfamily IIB	-0.0594435	0.0239323	-0.0833758
Dehre_2766	2766	Response regulator containing a CheY-like receiver domain and an HTH DNA-binding domain	-0.0227194	0.259162	-0.281882
Dehre_2767	2767	ABC-type multidrug transport system, ATPase component	-0.145284	-0.367345	0.222061
Dehre_2770	2770	3-methyl-2-oxobutanoate hydroxymethyltransferase	0.206514	-0.00633176	0.212846
Dehre_2771	2771	excinuclease ABC, A subunit	-0.0783669	-0.101272	0.0229053
Dehre_2772	2772	excinuclease ABC, B subunit	-0.0865124	-0.0596231	-0.0268893
Dehre_2774	2774	C-terminal peptidase (prc)	0.0530394	-0.0111866	0.064226
Dehre_2775	2775	Membrane proteins related to metalloendopeptidases	-0.338243	-0.105735	-0.232508
Dehre_2776	2776	Cell division protein	-0.119145	-0.199175	0.0800301
Dehre_2777	2777	cell division ATP-binding protein FtsE	0.0841599	0.0250718	0.0590881
Dehre_2778	2778	Transketolase, C-terminal subunit	0.0146713	-0.00904846	0.0237198
Dehre_2779	2779	Transketolase, N-terminal subunit	-0.0172421	-0.0360028	0.0187607
Dehre_2780	2780	peptide chain release factor 2	-0.0551602	-0.161545	0.106385
Dehre_2781	2781	preprotein translocase, SecA subunit	0.0322542	-0.0766783	0.108932
Dehre_2782	2782	ribosomal subunit interface protein	-0.057491	0.0551461	-0.112637
Dehre_2787	2787	Glycosyltransferase	-0.785385	-0.809425	0.0240399
Dehre_2788	2788	Teichoic acid biosynthesis proteins	-0.129443	-0.161393	0.0319506
Dehre_2789	2789	cell shape determining protein, MreB/Mrl family	0.0193408	-0.0445105	0.0638514
Dehre_2794	2794	UDP-N-acetylglucosamine 1-carboxyvinyltransferase	0.0263316	-0.00650533	0.0328369
Dehre_2798	2798	ATP synthase, F1 beta subunit	0.0346622	-0.106073	0.140735
Dehre_2799	2799	ATP synthase, F1 gamma subunit	0.10606	-0.091451	0.197511
Dehre_2800	2800	proton translocating ATP synthase, F1 alpha subunit	0.0294269	-0.102597	0.132023
Dehre_2801	2801	ATP synthase, F1 delta subunit	0.0522248	-0.0104806	0.0627054
Dehre_2802	2802	ATP synthase, F0 subunit b	0.0263468	-0.0635548	0.0899016
Dehre_2804	2804	F0F1-type ATP synthase, subunit a	0.235813	0.0185002	0.217313
Dehre_2807	2807	UDP-N-acetylglucosamine 2-epimerase	0.118127	-0.0433772	0.161504
Dehre_2808	2808	Glycine/serine hydroxymethyltransferase	-0.0031805	-0.1001	0.0969194
Dehre_2810	2810	ribose 5-phosphate isomerase B	0.0342067	0.0298535	0.00435321
Dehre_2811	2811	Protein-tyrosine-phosphatase	-0.446203	-0.0327136	-0.413489
Dehre_2815	2815	peptide chain release factor 1	0.111955	-0.0249659	0.136921
Dehre_2818	2818	ribosomal protein L31	0.234065	0.242041	-0.00797621
Dehre_2819	2819	fructose-1,6-bisphosphatase, class II	0.191113	0.0642176	0.126895
Dehre_2820	2820	fructose-6-phosphate aldolase, TalC/MipB family	-0.0736036	-0.0550273	-0.0185763
Dehre_2822	2822	Response regulator containing CheY-like receiver, AAA-type ATPase, and DNA-binding domains	0.23774	0.0812759	0.156464
Dehre_2823	2823	alanine racemase	-0.026303	-0.132178	0.105875
Dehre_2824	2824	Uncharacterized protein involved in methicillin resistance	-0.0438108	-0.0621931	0.0183822
Dehre_2825	2825	CTP synthase	0.0242297	-0.0481504	0.0723801
Dehre_2826	2826	arginyl-tRNA synthetase	0.027619	-0.0483567	0.0759757
Dehre_2830	2830	serine-pyruvate aminotransferase/archaeal aspartate aminotransferase	0.164411	0.0339279	0.130483
Dehre_2831	2831	Asparaginyl-tRNA synthetase	-0.0060614	-0.0531073	0.0470459
Dehre_2832	2832	Uncharacterized protein conserved in bacteria	0.0199496	-0.0289342	0.0488838
Dehre_2833	2833	Predicted N6-adenine-specific DNA methylase	-0.180035	-0.136662	-0.0433739
Dehre_2836	2836	ABC-type multidrug transport system, ATPase component	0.00370121	-0.160662	0.164363
Dehre_2843	2843	TIGR00299 family protein	0.652505	0.683437	-0.0309316
Dehre_2845	2845	Methyl-accepting chemotaxis protein	-0.383665	-0.510208	0.126543
Dehre_2848	2848	Precorrin isomerase	-0.257049	-0.106715	-0.150335
Dehre_2849	2849	precorrin-6y C5,15-methyltransferase (decarboxylating), CbiE subunit/precorrin-6Y C5,15-methyltransferase (decarboxylating), CbiT subunit	-0.0604992	-0.0440996	-0.0163995
Dehre_2850	2850	Uncharacterized conserved protein	-0.100773	-0.0964387	-0.00433413
Dehre_2851	2851	glutamate-1-semialdehyde-2,1-aminomutase	-0.204634	-0.254445	0.0498104
Dehre_2852	2852	Delta-aminolevulinic acid dehydratase	-0.262444	-0.202294	-0.0601494
Dehre_2853	2853	Uroporphyrinogen-III methylase	-0.214136	-0.23193	0.0177946
Dehre_2854	2854	porphobilinogen deaminase	-0.261924	-0.243157	-0.0187674
Dehre_2857	2857	glutamyl-tRNA reductase	-0.281339	-0.192498	-0.0888413
Dehre_2859	2859	precorrin-4 C11-methyltransferase	-0.115408	-0.0392132	-0.0761951
Dehre_2860	2860	precorrin-2 C20-methyltransferase	-0.170387	-0.061573	-0.108814
Dehre_2861	2861	cobalamin biosynthesis protein CbiD	-0.337521	-0.136712	-0.200808
Dehre_2862	2862	cobalt transport protein ATP-binding subunit	-0.130595	0.070988	-0.201583
Dehre_2864	2864	cobalt transport protein	-0.332137	-0.0229627	-0.309174
Dehre_2866	2866	rRNA large subunit m3Psi methyltransferase RlmH	0.392127	0.708379	-0.316252
Dehre_2868	2868	Uncharacterized protein conserved in bacteria	-0.157093	-0.053738	-0.103355
Dehre_2873	2873	Trypsin-like serine proteases, typically periplasmic, contain C-terminal PDZ domain	-0.124458	-0.179563	0.0551057
Dehre_2875	2875	hypothetical protein	-0.0976067	-0.103579	0.00597191
Dehre_2876	2876	six-Cys-in-45 modification radical SAM protein	-0.137971	-0.231356	0.0933847
Dehre_2878	2878	hypothetical protein	0.0218836	-0.0793986	0.101282
Dehre_2885	2885	adenylosuccinate synthase	0.133025	0.0538588	0.0791658
Dehre_2886	2886	replicative DNA helicase	0.0460416	0.00215594	0.0438857
Dehre_2887	2887	ATP-dependent protease, Lon family	0.0590453	0.0219917	0.0370536
Dehre_2888	2888	ribosomal protein L9	0.119326	0.0970182	0.022308
Dehre_2891	2891	ribosomal protein S18	0.154579	0.141054	0.0135241
Dehre_2892	2892	Single-stranded DNA-binding protein	0.290168	0.1744	0.115768
Dehre_2893	2893	ribosomal protein S6	0.163715	0.041043	0.122672
Dehre_2894	2894	GTP-binding protein YchF	-0.0640373	-0.0211089	-0.0429284
Dehre_2896	2896	Uncharacterized membrane protein, required for colicin V production	0.252546	0.128323	0.124223
Dehre_2898	2898	selenocysteine-specific elongation factor SelB	0.0429095	0.0177914	0.025118
Dehre_2900	2900	hypothetical protein	0.0502081	-1.00205	1.05226
Dehre_2901	2901	ParB-like partition proteins	-0.00641219	-0.0703923	0.0639801
Dehre_2902	2902	ATPases involved in chromosome partitioning	-0.0711788	-0.0814393	0.0102606
Dehre_2903	2903	16S rRNA (guanine(527)-N(7))-methyltransferase GidB	-0.0622632	-0.157877	0.095614
Dehre_2904	2904	glucose-inhibited division protein A	0.190345	-0.00450993	0.194855
Dehre_2905	2905	tRNA modification GTPase TrmE	0.117205	0.0333331	0.0838715
Dehre_2906	2906	Predicted RNA-binding protein	-0.0393982	-0.0717478	0.0323496
Dehre_2907	2907	Preprotein translocase subunit YidC	-0.0572491	-0.049802	-0.00744708
# this study, on reverse strand, 2410979-2412634, MW:61206
1 Dehre_2070 and Dehre_2073 are the result of a gene duplication, we can therefore not confidently assign a locus tag to these values.
Color code
3 fold more or more increase in relative abundance
3 fold more or more decrease in relative abundance
