# Supplementary material for: Functional genomics of corrinoid starvation in the organohalide-respiring bacterium Dehalobacter restrictus strain PER-K23
Source: Front Microbiol. 2015 Jan 6;5:751. doi: 10.3389/fmicb.2014.00751 (PMC4285132; doi:10.3389/fmicb.2014.00751)
Supplement: Supplementary file 5 [file Table5.XLSX]

## Sheet: Corrinoid Proteomic
Supplementary material to the paper entitled
Functional genomics of corrinoid starvation in the organohalide-respiring bacterium Dehalobacter restrictus strain PER-K23
by A. Rupakula, Y. Lue, T. Kruse, S. Boeren, C. Holliger, H. Smidt & J. Maillard
Table S5.	Fold changes of D. restrictus proteins encoded in corrinoid operons
	under different concentration of cyanocobalamin.
Operon	Locus	HIGH vs LOW (-fold)	MID vs LOW (-fold)	HIGH vs MID (-fold)
	Dehre_0277	-9.12247	-1.73198	-5.26709
#1	Dehre_02781	62.8543	113.918	-1.81241
	Dehre_0280	-7.6622	-1.2709	-6.02897
	Dehre_0281	-65.0125	-1.40895	-46.1426
	Dehre_0282	-58.4649	-1.72887	-33.8169
#2	Dehre_0284	-82.5975	-2.13003	-38.7775
	Dehre_0285	-80.3536	-2.5287	-31.7766
	Dehre_0286	-20.5359	-1.83059	-11.2182
	Dehre_0287	-30.7225	-2.42291	-12.68
	Dehre_0288	-46.2752	-2.2791	-20.3042
	Dehre_0289	-27.5606	-2.96415	-9.29796
	Dehre_0290	-16.9566	-2.2146	-7.65674
	Dehre_0291	-28.8247	-2.88954	-9.97554
	Dehre_1606	-1.65976	-1.27891	-1.29779
	Dehre_1607	-1.59063	-1.24872	-1.27381
	Dehre_1608	-3.85045	-1.40708	-2.73648
	Dehre_1609	-1.79512	-1.20263	-1.49266
#3	Dehre_1610	-1.97971	-1.63828	-1.20841
	Dehre_1611	-2.20057	-1.05672	-2.08246
	Dehre_1612	-1.48898	-1.04914	-1.41923
	Dehre_1614	-1.54094	-1.17926	-1.3067
	Dehre_1615	-2.26133	-1.16847	-1.93529
	Dehre_2535	-1.62815	-1.68056	1.03219
#4	Dehre_2537	-1.75449	-1.10162	-1.59265
	Dehre_2538	-2.25556	-1.27486	-1.76927
	Dehre_2848	-1.80738	-1.27854	-1.41363
	Dehre_2849	-1.14947	-1.10688	-1.03848
	Dehre_2850	-1.26117	-1.24864	-1.01003
	Dehre_2851	-1.6019	-1.79657	1.12153
	Dehre_2852	-1.82997	-1.59329	-1.14855
#5	Dehre_2853	-1.63733	-1.70581	1.04182
	Dehre_2854	-1.82778	-1.75048	-1.04416
	Dehre_2857	-1.91134	-1.55775	-1.22699
	Dehre_2859	-1.30439	-1.09449	-1.19178
	Dehre_2860	-1.48043	-1.15232	-1.28474
	Dehre_2861	-2.17531	-1.36997	-1.58785
	Dehre_2862	-1.35081	1.17757	-1.59068
	Dehre_2864	-2.14851	-1.0543	-2.03786
1 Dehre_0278 could not be identified in two replicates of cultures under low corrinoid concentration.
significantly change in relative abundance (p<0.01)
